# Supplementary material for: 1,4-Dihydro­benzo[g]quinoxaline-2,3-dione
Source: Acta Crystallogr Sect E Struct Rep Online. 2012 Nov 28;68(Pt 12):o3460–1. doi: 10.1107/S1600536812047526 (PMC3589036; doi:10.1107/S1600536812047526)
Supplement: Supplementary file 1 [file e-68-o3460-sup1.cif]

##############################################################################
#                                                                            #
# This CIF contains the data in a paper accepted for publication in          #
# Acta Crystallographica Section E. It conforms to the requirements of       #
# Notes for Authors for Acta Crystallographica Section E, and has been       #
# peer reviewed under the auspices of the IUCr Commission on Journals.       #
#                                                                            #
# Full details of the Crystallographic Information File format               #
# are given in the paper "The Crystallographic Information File (CIF):       #
# a New Standard Archive File for Crystallography" by S. R. Hall, F. H.      #
# Allen and I. D. Brown [Acta Cryst. (1991), A47, 655-685].                  #
#                                                                            #
# The current version of the core CIF dictionary is obtainable from          #
# ftp://ftp.iucr.org/pub/cif_core.dic.                                       #
#                                                                            #
# Software is freely available for graphical display of the structure(s)     #
# in this CIF. For information consult the CIF software page                 #
# http://www.iucr.org/resources/cif/software.                                #
#                                                                            #
# This file may be used for bona fide research purposes within the           #
# scientific community so long as proper attribution is given to the journal # 
# article from which it was obtained.                                        #
#                                                                            #
##############################################################################
data_I
_audit_creation_method     SHELXL-97
_chemical_name_systematic
;
1,4-Dihydrobenzo[<i>g</i>]quinoxaline-2,3-dione
;
_chemical_name_common     ?
_chemical_formula_moiety     'C12 H8 N2 O2'
_chemical_formula_sum     'C12 H8 N2 O2'
_chemical_formula_iupac     'C12 H8 N2 O2'
_chemical_formula_weight     212.20
_chemical_melting_point     ?
_symmetry_cell_setting     monoclinic
_symmetry_space_group_name_H-M     'P 21/n'
_symmetry_space_group_name_Hall     '-P 2yn'
loop_
    _symmetry_equiv_pos_as_xyz
    'x, y, z'
    '-x+1/2, y+1/2, -z+1/2'
    '-x, -y, -z'
    'x-1/2, -y-1/2, z-1/2'
_cell_length_a     7.1334(15)
_cell_length_b     8.4229(18)
_cell_length_c     15.292(2)
_cell_angle_alpha     90.00
_cell_angle_beta     99.792(14)
_cell_angle_gamma     90.00
_cell_volume     905.4(3)
_cell_formula_units_Z     4
_cell_measurement_reflns_used     5135
_cell_measurement_theta_min     2.86
_cell_measurement_theta_max     25.94
_cell_measurement_temperature     293(2)
_exptl_crystal_description     block
_exptl_crystal_colour     yellow
_exptl_crystal_size_max     0.3
_exptl_crystal_size_mid     0.2
_exptl_crystal_size_min     0.1
_exptl_crystal_density_diffrn     1.557
_exptl_crystal_density_meas     ?
_exptl_crystal_density_method     'not measured'
_exptl_crystal_F_000     440
_exptl_absorpt_coefficient_mu     0.109
_exptl_absorpt_correction_type     multi-scan
_exptl_absorpt_process_details     '(CrysAlis RED; Oxford Diffraction, 2006)'
_exptl_absorpt_correction_T_min     0.64872
_exptl_absorpt_correction_T_max     1.00000
_exptl_special_details     ?
_diffrn_ambient_temperature     293(2)
_diffrn_radiation_type     MoK\a
_diffrn_radiation_wavelength     0.71073
_diffrn_radiation_source     'fine-focus sealed tube'
_diffrn_radiation_monochromator     graphite
_diffrn_measurement_device_type     'Oxford Gemini S'
_diffrn_measurement_method     '\w scans'
_diffrn_detector_area_resol_mean     ?
_diffrn_reflns_number     5294
_diffrn_reflns_av_R_equivalents     0.0392
_diffrn_reflns_av_sigmaI/netI     0.0445
_diffrn_reflns_theta_min     2.98
_diffrn_reflns_theta_max     26.00
_diffrn_reflns_theta_full     26.00
_diffrn_measured_fraction_theta_max     0.989
_diffrn_measured_fraction_theta_full     0.989
_diffrn_reflns_limit_h_min     -8
_diffrn_reflns_limit_h_max     7
_diffrn_reflns_limit_k_min     -10
_diffrn_reflns_limit_k_max     8
_diffrn_reflns_limit_l_min     -18
_diffrn_reflns_limit_l_max     18
_diffrn_standards_number     2
_diffrn_standards_interval_count     50
_diffrn_standards_interval_time     10
_diffrn_standards_decay_%     0
_refine_special_details
;
Refinement of <i>F</i>^2^ against ALL reflections. The weighted <i>R</i>-factor
<i>wR</i> and goodness of fit <i>S</i> are based on <i>F</i>^2^, conventional
<i>R</i>-factors <i>R</i> are based on <i>F</i>, with <i>F</i> set to zero for
negative <i>F</i>^2^. The threshold expression of <i>F</i>^2^ >
\s(<i>F</i>^2^) is used only for calculating <i>R</i>-factors(gt) <i>etc</i>.
and is not relevant to the choice of reflections for refinement.
<i>R</i>-factors based on <i>F</i>^2^ are statistically about twice as large
as those based on <i>F</i>, and <i>R</i>- factors based on ALL data will be
even larger.
;
_reflns_number_total     1773
_reflns_number_gt     875
_reflns_threshold_expression     I>2\s(I)
_refine_ls_structure_factor_coef     Fsqd
_refine_ls_matrix_type     full
_refine_ls_R_factor_all     0.1269
_refine_ls_R_factor_gt     0.0938
_refine_ls_wR_factor_gt     0.2305
_refine_ls_wR_factor_ref     0.2714
_refine_ls_goodness_of_fit_ref     0.919
_refine_ls_restrained_S_all     0.919
_refine_ls_number_reflns     1773
_refine_ls_number_parameters     153
_refine_ls_number_restraints     0
_refine_ls_hydrogen_treatment     mixed
_refine_ls_weighting_scheme     calc
_refine_ls_weighting_details
                 'calc w=1/[\s^2^(Fo^2^)+(0.2000P)^2^] where P=(Fo^2^+2Fc^2^)/3'
_atom_sites_solution_hydrogens     geom
_atom_sites_solution_primary     direct
_atom_sites_solution_secondary     difmap
_refine_ls_shift/su_max     0.001
_refine_ls_shift/su_mean     0.000
_refine_diff_density_max     0.765
_refine_diff_density_min     -0.567
_refine_ls_extinction_method     none
_refine_ls_extinction_coef     ?
loop_
    _atom_type_symbol
    _atom_type_description
    _atom_type_scat_dispersion_real
    _atom_type_scat_dispersion_imag
    _atom_type_scat_source
    'C' 'C' 0.0033 0.0016
                         'International Tables Vol C Tables 4.2.6.8 and 6.1.1.4'
    'H' 'H' 0.0000 0.0000
                         'International Tables Vol C Tables 4.2.6.8 and 6.1.1.4'
    'N' 'N' 0.0061 0.0033
                         'International Tables Vol C Tables 4.2.6.8 and 6.1.1.4'
    'O' 'O' 0.0106 0.0060
                         'International Tables Vol C Tables 4.2.6.8 and 6.1.1.4'
_computing_data_collection     'CrysAlis CCD (Oxford Diffraction, 2006)'
_computing_cell_refinement     'CrysAlis CCD (Oxford Diffraction, 2006)'
_computing_data_reduction     'CrysAlis RED (Oxford Diffraction, 2006)'
_computing_structure_solution     'SHELXS97 (Sheldrick, 2008)'
_computing_structure_refinement     'SHELXL97 (Sheldrick, 2008)'
_computing_molecular_graphics     'ORTEP-3 for Windows (Farrugia, 2012)'
_computing_publication_material
;
WinGX (Farrugia, 2012) and publCIF (Westrip, 2010)
;
loop_
    _atom_site_type_symbol
    _atom_site_label
    _atom_site_fract_x
    _atom_site_fract_y
    _atom_site_fract_z
    _atom_site_U_iso_or_equiv
    _atom_site_adp_type
    _atom_site_calc_flag
    _atom_site_refinement_flags
    _atom_site_occupancy
    _atom_site_symmetry_multiplicity
    _atom_site_disorder_assembly
    _atom_site_disorder_group
    C C1 0.2609(4) -0.2869(4) 1.1809(2) 0.0276(8) Uani d . 1 1 . .
    C C2 0.1631(4) -0.3842(4) 1.1026(2) 0.0276(8) Uani d . 1 1 . .
    C C3 0.2764(4) -0.0662(4) 1.07897(19) 0.0257(8) Uani d . 1 1 . .
    C C4 0.1859(4) -0.1580(3) 1.0060(2) 0.0247(8) Uani d . 1 1 . .
    C C5 0.3312(4) 0.0874(4) 1.06546(19) 0.0246(8) Uani d . 1 1 . .
    H H5 0.3908 0.1472 1.1134 0.030 Uiso calc R 1 1 . .
    C C6 0.1489(4) -0.0948(4) 0.92275(19) 0.0245(8) Uani d . 1 1 . .
    H H6 0.0876 -0.1557 0.8757 0.029 Uiso calc R 1 1 . .
    C C7 0.2984(4) 0.1545(4) 0.9806(2) 0.0253(8) Uani d . 1 1 . .
    C C8 0.2032(4) 0.0626(4) 0.9075(2) 0.0262(8) Uani d . 1 1 . .
    C C9 0.3508(4) 0.3129(4) 0.9647(2) 0.0272(8) Uani d . 1 1 . .
    H H9 0.4124 0.3738 1.0116 0.033 Uiso calc R 1 1 . .
    C C10 0.1628(4) 0.1342(4) 0.8220(2) 0.0284(8) Uani d . 1 1 . .
    H H10 0.0984 0.0763 0.7743 0.034 Uiso calc R 1 1 . .
    C C11 0.3125(5) 0.3775(4) 0.8816(2) 0.0327(8) Uani d . 1 1 . .
    H H11 0.3488 0.4815 0.8726 0.039 Uiso calc R 1 1 . .
    C C12 0.2174(5) 0.2868(4) 0.8089(2) 0.0327(9) Uani d . 1 1 . .
    H H12 0.1924 0.3313 0.7525 0.039 Uiso calc R 1 1 . .
    N N1 0.3053(4) -0.1348(3) 1.16349(17) 0.0273(7) Uani d . 1 1 . .
    N N2 0.1300(4) -0.3136(3) 1.02231(17) 0.0260(7) Uani d . 1 1 . .
    O O1 0.2918(3) -0.3464(3) 1.25533(14) 0.0361(7) Uani d . 1 1 . .
    O O2 0.1113(3) -0.5216(3) 1.11523(14) 0.0344(7) Uani d . 1 1 . .
    H H1N 0.354(5) -0.073(5) 1.211(2) 0.043(10) Uiso d . 1 1 . .
    H H2N 0.053(6) -0.366(5) 0.975(3) 0.059(12) Uiso d . 1 1 . .
loop_
    _atom_site_aniso_label
    _atom_site_aniso_U_11
    _atom_site_aniso_U_22
    _atom_site_aniso_U_33
    _atom_site_aniso_U_12
    _atom_site_aniso_U_13
    _atom_site_aniso_U_23
    C1 0.0346(19) 0.0156(17) 0.0319(17) 0.0018(13) 0.0036(13) -0.0041(13)
    C2 0.0318(18) 0.0181(17) 0.0319(16) 0.0028(13) 0.0028(13) 0.0005(13)
    C3 0.0279(18) 0.0199(18) 0.0290(16) 0.0010(12) 0.0041(12) -0.0026(13)
    C4 0.0258(18) 0.0128(16) 0.0358(17) 0.0013(12) 0.0055(13) -0.0030(12)
    C5 0.0273(17) 0.0139(16) 0.0316(16) 0.0028(12) 0.0023(12) -0.0012(12)
    C6 0.0265(17) 0.0172(17) 0.0289(15) 0.0001(12) 0.0019(12) -0.0036(12)
    C7 0.0279(18) 0.0137(17) 0.0345(16) 0.0027(12) 0.0056(13) -0.0020(13)
    C8 0.0307(18) 0.0146(17) 0.0347(17) 0.0018(12) 0.0099(13) 0.0023(13)
    C9 0.0272(18) 0.0195(18) 0.0347(17) -0.0006(13) 0.0044(13) -0.0005(13)
    C10 0.0333(19) 0.0197(18) 0.0322(16) -0.0007(13) 0.0052(13) -0.0029(13)
    C11 0.042(2) 0.0199(18) 0.0370(18) -0.0007(14) 0.0081(14) 0.0021(13)
    C12 0.044(2) 0.0243(19) 0.0300(16) 0.0043(14) 0.0064(14) 0.0065(13)
    N1 0.0394(17) 0.0154(15) 0.0257(14) -0.0026(11) 0.0013(11) -0.0027(10)
    N2 0.0342(16) 0.0130(14) 0.0297(14) -0.0001(10) 0.0021(11) -0.0018(10)
    O1 0.0532(16) 0.0191(14) 0.0330(13) -0.0021(10) -0.0007(10) 0.0033(9)
    O2 0.0459(15) 0.0148(13) 0.0400(14) -0.0017(9) 0.0005(10) 0.0008(9)
_geom_special_details
;
All e.s.d.'s (except the e.s.d. in the dihedral angle between two l.s. planes)
are estimated using the full covariance matrix. The cell e.s.d.'s are taken
into account individually in the estimation of e.s.d.'s in distances, angles
and torsion angles; correlations between e.s.d.'s in cell parameters are only
used when they are defined by crystal symmetry. An approximate (isotropic)
treatment of cell e.s.d.'s is used for estimating e.s.d.'s involving l.s.
planes.
;
loop_
    _geom_bond_atom_site_label_1
    _geom_bond_atom_site_label_2
    _geom_bond_site_symmetry_2
    _geom_bond_distance
    _geom_bond_publ_flag
    C1 O1 . 1.230(4) ?
    C1 N1 . 1.356(4) ?
    C1 C2 . 1.518(4) ?
    C2 O2 . 1.240(4) ?
    C2 N2 . 1.349(4) ?
    C3 C5 . 1.378(4) ?
    C3 N1 . 1.399(4) ?
    C3 C4 . 1.420(4) ?
    C4 C6 . 1.364(4) ?
    C4 N2 . 1.404(4) ?
    C5 C7 . 1.398(4) ?
    C5 H5 . 0.9300 ?
    C6 C8 . 1.412(4) ?
    C6 H6 . 0.9300 ?
    C7 C9 . 1.417(4) ?
    C7 C8 . 1.432(4) ?
    C8 C10 . 1.425(4) ?
    C9 C11 . 1.366(4) ?
    C9 H9 . 0.9300 ?
    C10 C12 . 1.367(4) ?
    C10 H10 . 0.9300 ?
    C11 C12 . 1.423(5) ?
    C11 H11 . 0.9300 ?
    C12 H12 . 0.9300 ?
    N1 H1N . 0.91(4) ?
    N2 H2N . 0.94(4) ?
loop_
    _geom_angle_atom_site_label_1
    _geom_angle_atom_site_label_2
    _geom_angle_atom_site_label_3
    _geom_angle_site_symmetry_1
    _geom_angle_site_symmetry_3
    _geom_angle
    _geom_angle_publ_flag
    O1 C1 N1 . . 123.8(3) ?
    O1 C1 C2 . . 119.7(3) ?
    N1 C1 C2 . . 116.5(3) ?
    O2 C2 N2 . . 122.8(3) ?
    O2 C2 C1 . . 119.4(3) ?
    N2 C2 C1 . . 117.7(3) ?
    C5 C3 N1 . . 121.7(3) ?
    C5 C3 C4 . . 119.8(3) ?
    N1 C3 C4 . . 118.5(3) ?
    C6 C4 N2 . . 121.0(3) ?
    C6 C4 C3 . . 120.7(3) ?
    N2 C4 C3 . . 118.3(3) ?
    C3 C5 C7 . . 120.8(3) ?
    C3 C5 H5 . . 119.6 ?
    C7 C5 H5 . . 119.6 ?
    C4 C6 C8 . . 120.4(3) ?
    C4 C6 H6 . . 119.8 ?
    C8 C6 H6 . . 119.8 ?
    C5 C7 C9 . . 122.2(3) ?
    C5 C7 C8 . . 119.2(3) ?
    C9 C7 C8 . . 118.6(3) ?
    C6 C8 C10 . . 122.0(3) ?
    C6 C8 C7 . . 119.1(3) ?
    C10 C8 C7 . . 118.9(3) ?
    C11 C9 C7 . . 121.2(3) ?
    C11 C9 H9 . . 119.4 ?
    C7 C9 H9 . . 119.4 ?
    C12 C10 C8 . . 120.9(3) ?
    C12 C10 H10 . . 119.6 ?
    C8 C10 H10 . . 119.6 ?
    C9 C11 C12 . . 120.4(3) ?
    C9 C11 H11 . . 119.8 ?
    C12 C11 H11 . . 119.8 ?
    C10 C12 C11 . . 120.1(3) ?
    C10 C12 H12 . . 120.0 ?
    C11 C12 H12 . . 120.0 ?
    C1 N1 C3 . . 124.6(3) ?
    C1 N1 H1N . . 117(2) ?
    C3 N1 H1N . . 118(2) ?
    C2 N2 C4 . . 124.2(3) ?
    C2 N2 H2N . . 119(3) ?
    C4 N2 H2N . . 117(3) ?
loop_
    _geom_torsion_atom_site_label_1
    _geom_torsion_atom_site_label_2
    _geom_torsion_atom_site_label_3
    _geom_torsion_atom_site_label_4
    _geom_torsion_site_symmetry_1
    _geom_torsion_site_symmetry_2
    _geom_torsion_site_symmetry_3
    _geom_torsion_site_symmetry_4
    _geom_torsion
    _geom_torsion_publ_flag
    O1 C1 C2 O2 . . . . 1.7(5) ?
    N1 C1 C2 O2 . . . . -176.8(3) ?
    O1 C1 C2 N2 . . . . 179.3(3) ?
    N1 C1 C2 N2 . . . . 0.8(4) ?
    C5 C3 C4 C6 . . . . -1.3(5) ?
    N1 C3 C4 C6 . . . . 177.9(3) ?
    C5 C3 C4 N2 . . . . -179.3(3) ?
    N1 C3 C4 N2 . . . . -0.1(4) ?
    N1 C3 C5 C7 . . . . -179.0(3) ?
    C4 C3 C5 C7 . . . . 0.2(5) ?
    N2 C4 C6 C8 . . . . 179.0(2) ?
    C3 C4 C6 C8 . . . . 1.1(5) ?
    C3 C5 C7 C9 . . . . 179.2(3) ?
    C3 C5 C7 C8 . . . . 1.2(5) ?
    C4 C6 C8 C10 . . . . -178.4(3) ?
    C4 C6 C8 C7 . . . . 0.3(5) ?
    C5 C7 C8 C6 . . . . -1.4(4) ?
    C9 C7 C8 C6 . . . . -179.5(3) ?
    C5 C7 C8 C10 . . . . 177.3(3) ?
    C9 C7 C8 C10 . . . . -0.8(4) ?
    C5 C7 C9 C11 . . . . -178.1(3) ?
    C8 C7 C9 C11 . . . . -0.1(5) ?
    C6 C8 C10 C12 . . . . -179.8(3) ?
    C7 C8 C10 C12 . . . . 1.5(5) ?
    C7 C9 C11 C12 . . . . 0.4(5) ?
    C8 C10 C12 C11 . . . . -1.3(5) ?
    C9 C11 C12 C10 . . . . 0.4(5) ?
    O1 C1 N1 C3 . . . . 178.1(3) ?
    C2 C1 N1 C3 . . . . -3.5(4) ?
    C5 C3 N1 C1 . . . . -177.6(3) ?
    C4 C3 N1 C1 . . . . 3.2(5) ?
    O2 C2 N2 C4 . . . . 179.7(3) ?
    C1 C2 N2 C4 . . . . 2.2(4) ?
    C6 C4 N2 C2 . . . . 179.5(3) ?
    C3 C4 N2 C2 . . . . -2.6(5) ?
loop_
    _geom_hbond_atom_site_label_D
    _geom_hbond_atom_site_label_H
    _geom_hbond_atom_site_label_A
    _geom_hbond_site_symmetry_A
    _geom_hbond_distance_DH
    _geom_hbond_distance_HA
    _geom_hbond_distance_DA
    _geom_hbond_angle_DHA
    N1 H1N O1 2_557 0.91(4) 2.27(4) 2.866(3) 122(3)
    N2 H2N O2 3_547 0.94(4) 1.90(4) 2.843(4) 176(4)
_iucr_refine_instructions_details
;
TITL MEVA20 in P2(1)/n
CELL  0.71073   7.1334   8.4229  15.2919   90.000   99.792   90.000
ZERR     4.00   0.0015   0.0018   0.0021    0.000    0.014    0.000
LATT   1
SYMM  1/2 - X, 1/2 + Y, 1/2 - Z
SFAC  C    H    N    O
UNIT  48   32   8    8
MERG   2
OMIT     0.00  52.00
OMIT    -8   3   2
OMIT     3   2  15
OMIT     2   4  10
OMIT     3   5  12
OMIT     4   4   0
OMIT    -4   1   6
OMIT    -4   3  17
OMIT     2   2  16
OMIT     8   4   0
OMIT     6   5   0
OMIT    -8   1   1
FMAP   2
PLAN   25
ACTA
BOND   $H
CONF
HTAB
EQIV $1 -x+1/2,y+1/2,-z+5/2
EQIV $2 -x,-y-1,-z+2
HTAB N1 O1_$1
HTAB N2 O2_$2
L.S.   4
WGHT    0.200000
FVAR       6.26725
C1    1    0.260879   -0.286858    1.180854    11.00000    0.03462    0.01564 =
         0.03192   -0.00411    0.00359    0.00177
C2    1    0.163069   -0.384160    1.102635    11.00000    0.03175    0.01807 =
         0.03194    0.00049    0.00282    0.00282
C3    1    0.276405   -0.066234    1.078967    11.00000    0.02793    0.01986 =
         0.02895   -0.00263    0.00413    0.00100
C4    1    0.185851   -0.158048    1.006000    11.00000    0.02575    0.01277 =
         0.03579   -0.00295    0.00547    0.00128
C5    1    0.331227    0.087408    1.065462    11.00000    0.02734    0.01387 =
         0.03163   -0.00119    0.00228    0.00284
AFIX  43
H5    2    0.390819    0.147196    1.113361    11.00000   -1.20000
AFIX   0
C6    1    0.148915   -0.094794    0.922754    11.00000    0.02655    0.01716 =
         0.02885   -0.00361    0.00194    0.00014
AFIX  43
H6    2    0.087591   -0.155720    0.875725    11.00000   -1.20000
AFIX   0
C7    1    0.298368    0.154512    0.980646    11.00000    0.02794    0.01368 =
         0.03450   -0.00201    0.00563    0.00274
C8    1    0.203221    0.062631    0.907549    11.00000    0.03070    0.01464 =
         0.03470    0.00234    0.00993    0.00176
C9    1    0.350774    0.312851    0.964688    11.00000    0.02722    0.01948 =
         0.03471   -0.00054    0.00443   -0.00060
AFIX  43
H9    2    0.412368    0.373841    1.011627    11.00000   -1.20000
AFIX   0
C10   1    0.162806    0.134176    0.821964    11.00000    0.03333    0.01973 =
         0.03215   -0.00293    0.00524   -0.00072
AFIX  43
H10   2    0.098437    0.076316    0.774344    11.00000   -1.20000
AFIX   0
C11   1    0.312494    0.377539    0.881645    11.00000    0.04164    0.01993 =
         0.03700    0.00207    0.00815   -0.00071
AFIX  43
H11   2    0.348781    0.481483    0.872589    11.00000   -1.20000
AFIX   0
C12   1    0.217409    0.286765    0.808926    11.00000    0.04373    0.02428 =
         0.02999    0.00652    0.00638    0.00428
AFIX  43
H12   2    0.192377    0.331255    0.752482    11.00000   -1.20000
AFIX   0
N1    3    0.305342   -0.134806    1.163486    11.00000    0.03936    0.01535 =
         0.02568   -0.00275    0.00134   -0.00265
N2    3    0.130016   -0.313564    1.022309    11.00000    0.03423    0.01298 =
         0.02970   -0.00177    0.00205   -0.00015
O1    4    0.291764   -0.346445    1.255332    11.00000    0.05322    0.01915 =
         0.03301    0.00332   -0.00074   -0.00214
O2    4    0.111297   -0.521604    1.115232    11.00000    0.04588    0.01477 =
         0.04003    0.00084    0.00046   -0.00167
H1N   2    0.354044   -0.072627    1.210808    11.00000    0.04253
H2N   2    0.052926   -0.366219    0.975031    11.00000    0.05915
HKLF 4
REM  MEVA20 in P2(1)/n
REM R1 =  0.0938 for    875 Fo > 4sig(Fo)  and  0.1269 for all   1773 data
REM    153 parameters refined using      0 restraints
END
WGHT      0.2000      0.0000
REM Highest difference peak  0.765,  deepest hole -0.567,  1-sigma level  0.129
Q1    1   0.3833 -0.3417  1.2057  11.00000  0.05    0.49
Q2    1   0.1490 -0.3099  1.2223  11.00000  0.05    0.41
Q3    1   0.2014 -0.0618  1.1385  11.00000  0.05    0.39
Q4    1  -0.0212 -0.5079  1.1187  11.00000  0.05    0.39
Q5    1   0.0329 -0.3166  1.0551  11.00000  0.05    0.39
Q6    1   0.4642  0.3319  0.9382  11.00000  0.05    0.37
Q7    1   0.3555 -0.0974  1.2996  11.00000  0.05    0.37
Q8    1   0.3837  0.5276  0.8737  11.00000  0.05    0.36
Q9    1   0.2885 -0.1520  0.9591  11.00000  0.05    0.34
Q10   1   0.2159  0.3682  0.9198  11.00000  0.05    0.33
Q11   1   0.0639  0.1367  0.8598  11.00000  0.05    0.33
Q12   1   0.4174 -0.1375  1.1215  11.00000  0.05    0.32
Q13   1   0.0574 -0.1042  0.9635  11.00000  0.05    0.32
Q14   1   0.3747  0.3491  0.8242  11.00000  0.05    0.30
Q15   1   0.2637 -0.0885  0.8944  11.00000  0.05    0.30
Q16   1   0.1942 -0.3038  1.2973  11.00000  0.05    0.29
Q17   1   0.3919  0.3829  0.8434  11.00000  0.05    0.29
Q18   1   0.2116 -0.5253  1.0849  11.00000  0.05    0.29
Q19   1   0.2487 -0.3550  1.0457  11.00000  0.05    0.29
Q20   1   0.2488 -0.3577  0.9805  11.00000  0.05    0.28
Q21   1   0.2629 -0.3507  1.3213  11.00000  0.05    0.28
Q22   1   0.3223 -0.1600  0.9959  11.00000  0.05    0.28
Q23   1   0.2773  0.1598  0.7851  11.00000  0.05    0.28
Q24   1   0.3170  0.2819  0.7396  11.00000  0.05    0.27
Q25   1   0.0251  0.1530  0.8434  11.00000  0.05    0.27
;
data_global
_journal_date_recd_electronic     2012-11-15
_journal_date_accepted     2012-11-19
_journal_name_full     'Acta Crystallographica, Section E'
_journal_year     2012
_journal_volume     68
_journal_issue     12
_journal_page_first     o3460
_journal_page_last     o3461
_journal_paper_category     QO
_journal_paper_doi     10.1107/S1600536812047526
_journal_coeditor_code     SJ5284
_publ_contact_author_name     'Eya'ane Meva, Fran\,cois'
_publ_contact_author_address
;
Department of Pharmacy,
Faculty of Medicine and Pharmacy,
University of Douala,
BP 2701, Cameroon
;
_publ_contact_author_email     francois.eya@chemie.tu-chemnitz.de
_publ_contact_author_fax     '+237 33 01 41 29'
_publ_contact_author_phone     '+237 33 01 41 29'
_publ_section_title
;
1,4-Dihydrobenzo[<i>g</i>]quinoxaline-2,3-dione
;
loop_
    _publ_author_name
    _publ_author_footnote
    _publ_author_address
    'Eya'ane Meva, Fran\,cois' .
;
Department of Pharmaceutical Sciences,
Faculty of Medicine and Pharmaceutical Sciences,
University of Douala,
BP 2701, Cameroon
;
    'Schaarschmidt, Dieter' .
;
Technische Universit\"at Chemnitz,
Fakult\"at f\"ur Naturwissenschaften,
Institut f\"ur Chemie,
Lehrstuhl f\"ur Anorganische Chemie,
Strasse der Nationen 62,
09111 Chemnitz, Germany
;
    'Abdulmalic, Mohammad A.' .
;
Technische Universit\"at Chemnitz,
Fakult\"at f\"ur Naturwissenschaften,
Institut f\"ur Chemie,
Lehrstuhl f\"ur Anorganische Chemie,
Strasse der Nationen 62,
09111 Chemnitz, Germany
;
    'R\"uffer, Tobias' .
;
Technische Universit\"at Chemnitz,
Fakult\"at f\"ur Naturwissenschaften,
Institut f\"ur Chemie,
Lehrstuhl f\"ur Anorganische Chemie,
Strasse der Nationen 62,
09111 Chemnitz, Germany
;
_publ_section_synopsis     .
