# Supplementary material for: 1,4-Dihydro­benzo[g]quinoxaline-2,3-dione
Source: Acta Crystallogr Sect E Struct Rep Online. 2012 Nov 28;68(Pt 12):o3460–1. doi: 10.1107/S1600536812047526 (PMC3589036; doi:10.1107/S1600536812047526)
Supplement: Supplementary file 2 [file e-68-o3460-Isup3.hkl]

#
# h,k,l, Fc-squared, Fo-squared, sigma(Fo-squared) and status flag
#
data_I
_shelx_title ' MEVA20 in P2(1)/n'
_shelx_refln_list_code          4
_shelx_F_calc_maximum      165.53
_exptl_crystal_F_000       440.00
_reflns_d_resolution_high  0.8107
 
loop_
 _symmetry_equiv_pos_as_xyz
 'x, y, z'
 '-x+1/2, y+1/2, -z+1/2'
 '-x, -y, -z'
 'x-1/2, -y-1/2, z-1/2'
 
_cell_length_a     7.1334
_cell_length_b     8.4229
_cell_length_c    15.2919
_cell_angle_alpha  90.000
_cell_angle_beta   99.792
_cell_angle_gamma  90.000
 
_shelx_F_squared_multiplier     1.000
 
loop_
 _refln_index_h
 _refln_index_k
 _refln_index_l
 _refln_F_squared_calc
 _refln_F_squared_meas
 _refln_F_squared_sigma
 _refln_observed_status
   2   0   0    27399.06    25459.23    166.98 o
   4   0   0      474.45      315.15      8.63 o
   6   0   0      526.00      473.76     14.80 o
   8   0   0       50.52       40.04     15.49 o
   1   1   0      196.87      228.23      4.35 o
   2   1   0     1600.07     1414.61     87.94 o
   3   1   0        1.92        1.72      1.42 o
   4   1   0        0.02        1.03      1.69 o
   5   1   0       77.47       63.31      3.51 o
   6   1   0      266.57      278.87     17.49 o
   7   1   0        2.41        1.34      5.00 o
   8   1   0      151.01      241.88     12.26 o
   0   2   0      354.75      440.03      8.18 o
   1   2   0      114.29      139.56      4.56 o
   2   2   0      584.69      701.95      5.74 o
   3   2   0        6.99        2.85      2.64 o
   4   2   0      141.44      141.96      3.06 o
   5   2   0        2.96        1.06      2.21 o
   6   2   0        0.56        0.45      3.24 o
   7   2   0        1.32        0.79      4.27 o
   8   2   0        1.40        2.29     10.09 o
   1   3   0      255.24      361.00     12.34 o
   2   3   0        8.64        5.27      3.96 o
   3   3   0      156.48      160.37      6.28 o
   4   3   0       37.13       30.51      4.56 o
   5   3   0        2.76        1.74      2.92 o
   6   3   0        1.59        0.22      2.18 o
   7   3   0        7.30        3.39      7.34 o
   8   3   0       54.57       52.79     19.09 o
   0   4   0     5058.25     7772.58     39.28 o
   1   4   0      202.55      282.07      8.81 o
   2   4   0     1594.88     2193.82     65.59 o
   3   4   0        5.04        1.68      2.81 o
   5   4   0       42.02       27.52      4.54 o
   6   4   0      558.28      654.70     13.11 o
   7   4   0      153.28      187.51     11.29 o
   1   5   0      129.58      169.84     11.96 o
   2   5   0      444.32      641.85     25.48 o
   3   5   0       10.87        6.87      5.20 o
   4   5   0       48.12       35.71      5.47 o
   5   5   0       81.32       48.26     11.19 o
   7   5   0        0.30        9.15     10.59 o
   0   6   0      423.96      622.36     15.77 o
   1   6   0       24.90       21.53      6.60 o
   2   6   0        9.25        9.23      6.25 o
   3   6   0       38.75       38.71     10.10 o
   4   6   0       48.02       29.18      6.25 o
   5   6   0       25.46       13.69      7.95 o
   6   6   0        0.53        0.00     10.80 o
   7   6   0        0.04        0.89      7.73 o
   1   7   0        0.03        1.93      4.00 o
   2   7   0       36.91       38.63      8.22 o
   3   7   0       22.49       15.54      6.79 o
   4   7   0        7.14        3.25      6.28 o
   5   7   0       31.00       11.92      9.59 o
   6   7   0        1.10        0.32      5.15 o
   0   8   0        3.31        3.44      9.30 o
   1   8   0        0.03        1.06      3.78 o
   2   8   0        7.43        2.57      6.38 o
   3   8   0       39.35       33.42     17.77 o
   4   8   0        8.70        1.92      5.09 o
   5   8   0        5.49        3.82      8.32 o
   1   9   0       10.68        3.58      7.89 o
   2   9   0      389.47      488.30     24.42 o
   3   9   0       30.00       29.63     15.20 o
   4   9   0       16.49        2.07      9.13 o
   0  10   0        1.28        1.50      9.79 o
   1  10   0       36.51        9.92     10.58 o
   2  10   0       49.60       33.95     13.42 o
  -7   0   1        7.94        1.61     19.52 o
  -5   0   1       81.13       67.97      8.73 o
  -3   0   1      410.98      349.00     48.14 o
  -1   0   1     4166.65     3597.22     34.74 o
   1   0   1        7.47       14.23      2.90 o
   3   0   1        0.33        0.30      2.26 o
   5   0   1      527.94      506.01     13.00 o
   7   0   1      199.27      253.64     14.18 o
  -7   1   1       79.82       88.36     11.94 o
  -6   1   1       87.61       70.24      7.40 o
  -5   1   1       47.24       39.31      5.51 o
  -4   1   1     1182.63     1038.91     16.78 o
  -3   1   1        5.79        1.76      1.34 o
  -2   1   1    10781.73    10377.89    619.91 o
  -1   1   1       38.41       35.70      2.18 o
   1   1   1        0.67        0.93      1.93 o
   2   1   1      295.78      264.74      2.85 o
   3   1   1      150.67      123.20      3.75 o
   4   1   1        1.77        1.31      1.72 o
   5   1   1       51.52       36.70      5.92 o
   6   1   1       13.81        3.56      7.26 o
   7   1   1        1.18        1.16      3.93 o
   8   1   1       16.80       12.06     11.03 o
  -8   2   1        1.70        1.02      4.76 o
  -7   2   1        0.56        0.38      1.47 o
  -6   2   1        7.14        1.77      4.79 o
  -5   2   1       70.97       77.13      8.05 o
  -4   2   1       52.86       51.58      2.89 o
  -3   2   1       76.48       64.31      3.46 o
  -2   2   1     1117.72     1305.36     47.06 o
  -1   2   1      151.25      231.81      5.32 o
   0   2   1      794.72     1185.37      6.68 o
   1   2   1       49.01       60.67      5.19 o
   2   2   1        1.17        0.76      1.47 o
   3   2   1      273.76      266.60      3.79 o
   4   2   1        5.09        2.60      1.77 o
   5   2   1        0.14        1.36      1.81 o
   6   2   1        0.07        1.59      5.05 o
   7   2   1        3.17        1.73      6.06 o
   8   2   1        2.23        2.81      8.43 o
  -8   3   1      238.46      377.82     14.28 o
  -7   3   1       25.79       19.42     10.37 o
  -6   3   1       35.12       10.21      8.69 o
  -5   3   1        9.36        6.87      2.82 o
  -4   3   1       19.06        7.02      3.72 o
  -3   3   1       76.08       82.34      3.86 o
  -2   3   1        6.73        3.92      3.68 o
  -1   3   1        0.03        0.79      0.99 o
   0   3   1        9.25       11.84      2.66 o
   1   3   1      106.21      122.17      4.27 o
   2   3   1        4.90        5.46      3.42 o
   3   3   1        8.59        3.61      3.35 o
   4   3   1        0.01        1.03      1.34 o
   5   3   1        7.36        4.85      4.18 o
   6   3   1       18.59       12.82      8.98 o
   7   3   1        8.86        9.10      9.73 o
   8   3   1        1.82        3.10      8.59 o
  -8   4   1       78.83      160.80     39.99 o
  -7   4   1      114.37      174.78     10.13 o
  -6   4   1      170.37      196.73      9.28 o
  -5   4   1        1.18        2.33      3.01 o
  -4   4   1        8.06        6.58      3.58 o
  -3   4   1      117.39      153.40      5.07 o
  -2   4   1     1839.73     2710.20     30.08 o
  -1   4   1        3.01        0.81      2.02 o
   0   4   1     1587.24     2447.39     28.76 o
   1   4   1      155.34      181.89      7.89 o
   2   4   1       13.15        7.13      4.47 o
   3   4   1      307.29      374.40      6.32 o
   4   4   1      374.62      421.14     15.72 o
   5   4   1       20.81       18.82      5.42 o
   6   4   1      915.15     1062.61     15.88 o
   7   4   1        8.56        0.66      2.28 o
  -7   5   1       20.71       36.43     10.60 o
  -6   5   1       52.44       53.93     10.58 o
  -5   5   1       50.60       46.39      6.87 o
  -4   5   1       52.31       60.56      5.63 o
  -3   5   1        0.03        1.42      2.66 o
  -2   5   1      761.08     1085.32     26.64 o
  -1   5   1       47.35       62.31      8.31 o
   0   5   1     2026.49     2896.71     29.71 o
   1   5   1       45.19       56.43      5.88 o
   2   5   1        2.55        1.32      2.25 o
   3   5   1      234.39      288.26     14.52 o
   4   5   1     1082.95     1343.46     20.88 o
   5   5   1      359.04      456.44     48.59 o
   6   5   1      132.15      174.98     14.41 o
   7   5   1       98.20      126.21     12.24 o
  -7   6   1        1.33        1.45      7.38 o
  -6   6   1        0.85        1.74      9.68 o
  -5   6   1        6.79        2.05      3.73 o
  -4   6   1       76.18       58.47      8.88 o
  -3   6   1        6.90        3.85      4.10 o
  -2   6   1       54.00       49.56      6.82 o
  -1   6   1      269.61      338.73     17.63 o
   0   6   1        2.12        1.36      4.19 o
   1   6   1       28.15       16.77      6.81 o
   2   6   1       41.42       60.24      7.09 o
   3   6   1        1.94        3.37      3.91 o
   4   6   1       32.38       31.67      5.62 o
   5   6   1       11.97        7.23      7.89 o
   6   6   1       10.91        6.31     20.22 o
  -6   7   1        1.24        1.97     13.92 o
  -5   7   1        0.90        1.47      3.83 o
  -4   7   1       15.48       12.90      6.92 o
  -3   7   1       40.88       36.91      9.46 o
  -2   7   1       74.89       70.43      7.90 o
  -1   7   1        0.20        3.41      5.53 o
   0   7   1        0.03        0.33      1.65 o
   1   7   1       86.19       96.09     12.89 o
   2   7   1        7.40        3.21      6.72 o
   3   7   1        1.67        2.10      3.74 o
   4   7   1        0.12        0.06      1.29 o
   5   7   1       18.99       19.33      8.20 o
   6   7   1        0.07        0.99      9.75 o
  -5   8   1        4.23        4.48      6.88 o
  -4   8   1        7.65        3.25      6.48 o
  -3   8   1        0.10        0.43      7.45 o
  -2   8   1       81.95       76.81      8.83 o
  -1   8   1       10.43        7.04      8.56 o
   0   8   1      259.45      303.32     10.74 o
   1   8   1        2.86        1.99      4.69 o
   2   8   1       18.47       11.10      8.02 o
   3   8   1        0.85        2.61      5.07 o
   4   8   1       12.81        2.61      4.86 o
   5   8   1        2.12        1.28      3.76 o
  -4   9   1       27.34       16.92      9.43 o
  -3   9   1       93.74      103.87     18.15 o
  -2   9   1       72.01       44.79     15.42 o
  -1   9   1        0.14        1.00      2.64 o
   0   9   1      282.26      306.18     12.32 o
   1   9   1       61.28       71.94     10.20 o
   2   9   1      370.04      515.41     34.16 o
   3   9   1        0.46        0.26      5.94 o
   4   9   1      102.16      135.16     11.10 o
  -2  10   1       20.12       10.22     11.09 o
  -1  10   1        0.48        2.32      7.57 o
   0  10   1        0.30        3.33      8.74 o
   1  10   1       20.39       21.02     11.20 o
   2  10   1       22.83       29.64     10.12 o
  -8   0   2        3.23        2.49     11.69 o
  -6   0   2        3.94        5.60      9.60 o
  -4   0   2       62.01       47.84      2.64 o
  -2   0   2        6.37        1.38      2.01 o
   2   0   2       66.78       45.26      4.51 o
   4   0   2     2547.41     2260.13     20.76 o
   6   0   2      843.21      916.77     19.21 o
   8   0   2       21.44        5.39     16.95 o
  -8   1   2       23.84       30.57      8.41 o
  -7   1   2       30.56       24.29      9.83 o
  -6   1   2        4.13        4.79      6.81 o
  -5   1   2       52.15       52.02      5.04 o
  -4   1   2     2874.54     2409.47     43.60 o
  -3   1   2      355.88      295.04      4.56 o
  -2   1   2    21978.22    18488.36    105.62 o
  -1   1   2      442.71      486.19     13.55 o
   0   1   2     8406.95     9745.63     81.01 o
   1   1   2        0.09        1.34      1.24 o
   2   1   2      829.61      757.07      7.50 o
   3   1   2     1115.14     1084.80     38.90 o
   4   1   2      909.48      784.89     15.51 o
   5   1   2      130.42      105.36      6.26 o
   6   1   2       98.43      122.62      7.94 o
   7   1   2        2.14        1.72      5.88 o
   8   1   2        0.34        1.36      4.64 o
  -8   2   2        9.14        5.36     12.47 o
  -7   2   2        0.04        1.66      6.50 o
  -6   2   2      114.02       99.55      8.30 o
  -5   2   2        1.20        1.25      4.26 o
  -4   2   2      941.28      760.80     18.49 o
  -3   2   2       48.34       33.49      3.35 o
  -2   2   2      325.92      334.72     22.96 o
  -1   2   2      184.97      223.31      7.22 o
   0   2   2      267.59      386.86      3.57 o
   1   2   2      278.79      392.79      5.00 o
   2   2   2      858.33      949.88     20.91 o
   3   2   2       29.47       26.93      2.69 o
   4   2   2       64.48       50.73      3.35 o
   5   2   2        2.68        2.23      5.50 o
   6   2   2        3.44        1.35      3.81 o
   7   2   2        1.50        1.12      6.14 o
   8   2   2        5.15        5.69     11.28 o
  -7   3   2        4.53        2.16      3.43 o
  -6   3   2       31.05       18.03      9.16 o
  -5   3   2        5.68        3.15      3.00 o
  -4   3   2      251.25      255.58     10.65 o
  -3   3   2      110.06      120.40      7.82 o
  -2   3   2      962.25     1363.34     50.38 o
  -1   3   2      102.33      157.34     11.80 o
   0   3   2      123.12      174.09      3.98 o
   1   3   2      500.58      668.29      7.43 o
   2   3   2       13.70       22.19      3.64 o
   3   3   2        3.70        2.04      2.42 o
   4   3   2        7.55        5.16      3.14 o
   5   3   2        0.65        1.57      2.66 o
   6   3   2        5.04        3.72      7.64 o
   7   3   2        2.72        1.46      9.18 o
   8   3   2        0.16        1.43      7.11 o
  -8   4   2        9.49        7.70      7.57 o
  -7   4   2        5.23        8.30      9.29 o
  -6   4   2       89.56       76.29      6.08 o
  -5   4   2        0.28        1.21      2.13 o
  -4   4   2        7.26        4.09      4.08 o
  -3   4   2      233.85      291.69      6.64 o
  -2   4   2      629.97      894.03      6.85 o
  -1   4   2      258.53      325.66      4.86 o
   0   4   2      137.89      228.91      9.95 o
   1   4   2        0.51        3.08      3.13 o
   2   4   2      204.03      247.93      5.68 o
   3   4   2        3.22        3.25      3.70 o
   4   4   2        8.89        8.23      4.37 o
   5   4   2       17.98       11.61      4.71 o
   6   4   2       23.41       21.45      9.73 o
   7   4   2       94.00       95.67     11.54 o
  -7   5   2       21.18       12.54     10.52 o
  -6   5   2        0.25        0.14      0.63 o
  -5   5   2        0.97        1.40      2.25 o
  -4   5   2       70.00       72.02      6.76 o
  -3   5   2        3.88        2.19      2.93 o
  -2   5   2      993.63     1446.28     30.10 o
  -1   5   2       88.37       97.16      6.33 o
   0   5   2      381.94      608.76     12.09 o
   1   5   2       44.21       50.41      5.36 o
   2   5   2      779.80      940.65     23.53 o
   3   5   2       15.98       12.77      5.20 o
   4   5   2     1517.80     1714.07     61.97 o
   5   5   2      158.00      171.22      7.99 o
   6   5   2      409.29      504.46     28.69 o
   7   5   2       18.40       27.22     10.54 o
  -7   6   2        5.90        3.55      9.24 o
  -6   6   2        2.08        2.36      6.64 o
  -5   6   2       29.53       23.14      5.77 o
  -4   6   2      223.15      248.62      7.34 o
  -3   6   2       18.18       10.14      6.19 o
  -2   6   2      590.12      831.77     23.31 o
  -1   6   2      140.56      164.04      8.10 o
   0   6   2        0.35        1.32      3.15 o
   1   6   2       19.97       12.18      7.53 o
   2   6   2      181.37      211.51      7.43 o
   3   6   2       90.86       88.00      6.59 o
   4   6   2        5.27        1.77      3.64 o
   5   6   2        4.50        1.29      3.14 o
   6   6   2        0.25        0.20      1.65 o
  -6   7   2        1.49        2.52      8.30 o
  -5   7   2        0.19        1.97      3.38 o
  -4   7   2       27.48       18.83      6.76 o
  -3   7   2        2.97        2.78      3.96 o
  -2   7   2       50.78       42.25      7.62 o
  -1   7   2        4.48        2.78      7.36 o
   0   7   2       28.24       23.96      8.03 o
   1   7   2        6.04        4.02      7.26 o
   2   7   2       36.38       25.20      8.02 o
   3   7   2      115.20      139.99      7.37 o
   4   7   2        2.28        1.03      2.06 o
   5   7   2       36.02       41.93     12.04 o
   6   7   2        0.16        2.05     10.43 o
  -5   8   2        4.64        1.83      3.52 o
  -4   8   2        0.85        1.49      3.61 o
  -3   8   2        6.16        0.58      3.45 o
  -2   8   2      159.74      136.38      9.72 o
  -1   8   2        0.46        1.64     10.22 o
   0   8   2      301.87      325.06     13.37 o
   1   8   2      183.05      241.01     10.53 o
   2   8   2        3.15        2.35      7.42 o
   3   8   2       31.67       25.23     10.79 o
   4   8   2      133.78      164.43      9.54 o
   5   8   2       69.14       71.13     10.76 o
  -4   9   2        7.43        1.63      5.12 o
  -3   9   2       16.36        9.78     10.46 o
  -2   9   2        0.46        1.68      5.39 o
  -1   9   2        1.63        0.79      8.06 o
   0   9   2        5.98        2.27      9.13 o
   1   9   2       10.17        6.06      6.81 o
   2   9   2       60.08       24.42     10.94 o
   3   9   2        1.82        1.21      6.28 o
   4   9   2       48.68       57.12      9.02 o
  -2  10   2       42.13       30.60     11.18 o
  -1  10   2       10.55       15.27      9.98 o
   0  10   2       15.06        4.49     10.05 o
   1  10   2        7.25        3.68      8.26 o
   2  10   2        0.45        2.80      5.16 o
  -7   0   3       52.33       66.67     12.01 o
  -5   0   3        0.16        0.55      1.51 o
  -3   0   3      827.48      732.25     31.01 o
  -1   0   3      275.88      312.59     16.33 o
   1   0   3        8.80        9.94      1.83 o
   3   0   3      269.30      250.97     25.07 o
   5   0   3       29.12       24.97      9.21 o
   7   0   3        6.91        4.66     14.88 o
  -8   1   3        2.70        1.40      5.84 o
  -7   1   3        5.98        2.97      7.81 o
  -6   1   3       33.07       24.41      7.34 o
  -5   1   3      108.31      113.38      4.34 o
  -4   1   3     1396.59     1125.62     16.39 o
  -3   1   3      218.84      190.67      3.27 o
  -2   1   3     7643.01     7713.00     70.87 o
  -1   1   3       33.40       42.03      2.03 o
   0   1   3      151.42      195.39      6.26 o
   1   1   3        3.73        4.45      1.96 o
   2   1   3     3650.04     3831.80     61.13 o
   3   1   3       78.48       86.46      2.51 o
   4   1   3      720.65      691.87     20.33 o
   5   1   3       21.01       14.79      6.52 o
   6   1   3        3.14        0.89      3.09 o
   7   1   3        0.03        2.86      6.58 o
   8   1   3        1.89        2.75      7.16 o
  -8   2   3        4.26        4.20     10.41 o
  -7   2   3       17.66       13.36      9.46 o
  -6   2   3     1180.10     1198.43     22.58 o
  -5   2   3       55.79       40.52      3.37 o
  -4   2   3     5041.76     4276.21     33.96 o
  -3   2   3       81.68       81.11      3.00 o
  -2   2   3     1921.70     2008.24     33.57 o
  -1   2   3       39.75       48.93      2.63 o
   0   2   3      143.83      137.14      3.13 o
   1   2   3      952.12     1193.49     15.63 o
   2   2   3       60.39       46.99      3.93 o
   3   2   3        0.95        1.30      1.76 o
   4   2   3        2.11        2.39      2.75 o
   5   2   3       28.13       19.38      8.08 o
   6   2   3        4.15        1.60      2.91 o
   7   2   3        3.90        0.62      3.02 o
   8   2   3        0.67        0.24      0.88 o
  -8   3   3      117.21      194.72     17.25 o
  -7   3   3        1.65        1.19      4.14 o
  -6   3   3       18.86       12.72      8.04 o
  -5   3   3       53.70       33.49      4.46 o
  -4   3   3     1781.17     1918.82     13.78 o
  -3   3   3       39.41       40.48      4.79 o
  -2   3   3     1121.62     1364.34     56.41 o
  -1   3   3       20.48       25.30      2.77 o
   0   3   3      299.13      455.19      8.28 o
   1   3   3        0.58        2.00      1.74 o
   2   3   3       14.20       11.87      3.74 o
   3   3   3       17.76       12.77      3.51 o
   4   3   3      107.11       94.19      3.51 o
   5   3   3       66.40       49.31      8.01 o
   6   3   3        2.67        0.49      1.53 o
   7   3   3        4.33        4.80      9.71 o
  -8   4   3        0.53        1.11      6.36 o
  -7   4   3        1.07        1.13      2.78 o
  -6   4   3        1.79        0.64      6.39 o
  -5   4   3        0.04        1.98      3.37 o
  -4   4   3        6.52        4.04      5.35 o
  -3   4   3       22.28       22.60      4.26 o
  -2   4   3       25.80       35.39      3.97 o
  -1   4   3      137.11      168.31      6.17 o
   0   4   3        0.26        1.80      1.99 o
   1   4   3      529.63      735.51      9.43 o
   2   4   3      241.63      296.63     10.49 o
   3   4   3       29.45       24.35      4.38 o
   4   4   3        1.34        2.24      3.06 o
   5   4   3       18.96        6.21      8.50 o
   6   4   3      147.86      130.43     11.51 o
   7   4   3       39.17       33.14     11.35 o
  -7   5   3        3.71        2.28      6.56 o
  -6   5   3        5.06        1.56      4.02 o
  -5   5   3        0.21        0.38      2.42 o
  -4   5   3        1.94        1.68      3.14 o
  -3   5   3       25.09       20.16      4.60 o
  -2   5   3       26.23       32.75      4.56 o
  -1   5   3       77.23       80.97      3.35 o
   0   5   3       82.88      116.03      6.08 o
   1   5   3       11.36        9.15      5.50 o
   2   5   3      238.03      263.14      6.74 o
   3   5   3        2.11        1.72      3.88 o
   4   5   3      758.10      859.39     20.61 o
   5   5   3       40.95       33.97      6.96 o
   6   5   3      151.03      156.29     10.42 o
   7   5   3        0.16        0.51      4.06 o
  -7   6   3        8.62        2.97      8.76 o
  -6   6   3       45.50       44.61     15.14 o
  -5   6   3        0.65        0.94      2.20 o
  -4   6   3      536.94      698.50     22.03 o
  -3   6   3       90.84       74.19     10.37 o
  -2   6   3      368.41      467.63     13.12 o
  -1   6   3       65.36       59.56     14.24 o
   0   6   3      572.89      778.79     12.53 o
   1   6   3       90.46      107.05      7.53 o
   2   6   3     1687.17     2355.04     42.69 o
   3   6   3      232.55      269.58      7.62 o
   4   6   3      369.91      477.46      9.54 o
   5   6   3       28.79       17.82      7.94 o
   6   6   3        3.13        2.06     11.07 o
  -6   7   3       54.28       43.83     10.26 o
  -5   7   3       24.45       15.08      6.02 o
  -4   7   3      273.05      286.05     10.41 o
  -3   7   3        7.43        2.17      8.58 o
  -2   7   3      138.30      112.56      8.70 o
  -1   7   3       96.22      113.09     10.10 o
   0   7   3       23.63       16.53      8.89 o
   1   7   3        9.78        2.15      5.24 o
   2   7   3       12.25       15.23      7.10 o
   3   7   3       23.46       13.99      6.34 o
   4   7   3        0.93        0.47      1.86 o
   5   7   3        2.45        2.19      5.93 o
   6   7   3        1.67        0.00      2.62 o
  -5   8   3        8.55        3.33      7.21 o
  -4   8   3       22.07        2.66      7.58 o
  -3   8   3       10.06        5.78      8.58 o
  -2   8   3      165.93      122.51     13.07 o
  -1   8   3        2.68        2.42      4.89 o
   0   8   3      465.82      574.87     13.86 o
   1   8   3       14.22        4.62      9.24 o
   2   8   3        2.54        2.09      4.80 o
   3   8   3       20.06       21.89      7.59 o
   4   8   3      440.84      571.15     22.99 o
   5   8   3      109.89      128.10     10.75 o
  -4   9   3        0.01        2.37      8.25 o
  -3   9   3        0.30        0.44      1.58 o
  -2   9   3       46.24       47.72     10.32 o
  -1   9   3       27.06       24.23      9.70 o
   0   9   3       44.54       42.47      9.90 o
   1   9   3        3.09        1.26      3.90 o
   2   9   3        4.31        2.53      7.78 o
   3   9   3       21.58       16.83      9.25 o
  -2  10   3        3.03        1.01      5.68 o
  -1  10   3       33.68       26.50     11.30 o
   0  10   3        0.22        4.34      7.68 o
   1  10   3       42.15       43.51     11.06 o
  -8   0   4        0.08        2.28      9.26 o
  -6   0   4        0.00        1.29      6.50 o
  -4   0   4       26.25       20.16      3.35 o
  -2   0   4      857.71      745.58     13.84 o
   0   0   4      107.85      113.07      8.24 o
   2   0   4     1072.63     1055.57     28.71 o
   4   0   4      314.74      297.40     10.15 o
   6   0   4        1.46        2.63     10.72 o
   8   0   4        0.26        1.20      7.13 o
  -8   1   4        0.79        3.88      9.19 o
  -7   1   4        0.16        1.33      3.96 o
  -6   1   4        8.37        9.35      7.48 o
  -5   1   4        2.97        1.99      2.44 o
  -4   1   4       21.22       22.93      2.40 o
  -3   1   4      188.67      142.76      4.09 o
  -2   1   4        2.23        1.81      1.44 o
  -1   1   4       68.38       78.77      2.87 o
   0   1   4      773.35      792.38     11.73 o
   1   1   4      568.70      617.75      8.78 o
   2   1   4     1134.82     1192.17     15.61 o
   3   1   4       22.71       11.37      2.23 o
   4   1   4      142.64      135.24      5.66 o
   5   1   4       42.68       39.96      6.87 o
   6   1   4        0.12        1.28      2.58 o
   7   1   4        0.00        0.07      0.59 o
   8   1   4        0.08        1.98      5.11 o
  -8   2   4        2.30        0.32      1.86 o
  -7   2   4       71.79       56.96      9.61 o
  -6   2   4      128.21      120.94      8.94 o
  -5   2   4      162.16      150.41      4.15 o
  -4   2   4     1443.85     1284.99     17.18 o
  -3   2   4       83.07       82.40      3.97 o
  -2   2   4       77.60       89.70      3.47 o
  -1   2   4      834.06      907.07     10.52 o
   0   2   4     4873.46     6253.59     59.13 o
   1   2   4     1122.31     1411.80     22.93 o
   2   2   4     1966.66     2423.04     27.26 o
   3   2   4       64.48       65.16      2.73 o
   4   2   4       62.71       64.63      5.59 o
   5   2   4        2.71        0.18      1.18 o
   6   2   4       12.94        8.31      8.18 o
   7   2   4        2.54        4.09     10.69 o
  -8   3   4       59.39       76.30     11.34 o
  -7   3   4        4.09        4.96      5.61 o
  -6   3   4      448.30      431.42     10.17 o
  -5   3   4      146.88      151.32      3.87 o
  -4   3   4      614.91      601.57     10.91 o
  -3   3   4        2.35        1.90      2.62 o
  -2   3   4       80.85      102.31      4.33 o
  -1   3   4      256.88      336.47      8.98 o
   0   3   4       12.48       10.91      3.10 o
   1   3   4        6.55        4.65      2.43 o
   2   3   4      525.30      661.59     16.39 o
   3   3   4      149.23      142.61      7.14 o
   4   3   4      765.45      817.57     33.43 o
   5   3   4      287.02      274.62     18.23 o
   6   3   4       62.37       41.69     13.56 o
   7   3   4        1.92        3.34      6.97 o
  -8   4   4        7.17       14.71     11.65 o
  -7   4   4        1.71        3.12      5.90 o
  -6   4   4       20.17       14.03      5.75 o
  -5   4   4       10.44        4.72      5.27 o
  -4   4   4       31.34       33.24      6.56 o
  -3   4   4       54.94       59.16      4.30 o
  -2   4   4       10.92       12.06      3.41 o
  -1   4   4       32.56       35.93      3.42 o
   0   4   4      122.42      165.47      3.93 o
   1   4   4       56.28       57.02      3.28 o
   2   4   4       10.12        6.53      4.68 o
   3   4   4       37.19       21.78      6.72 o
   4   4   4       65.13       60.56      4.73 o
   5   4   4        0.12        2.03      5.59 o
   6   4   4       93.15       93.51     10.15 o
   7   4   4        0.29        2.59      9.57 o
  -7   5   4        0.71        0.29      1.24 o
  -6   5   4        0.84        0.68      2.85 o
  -5   5   4        1.56        1.62      2.31 o
  -4   5   4       10.48        9.24      4.71 o
  -3   5   4       21.69       15.24      4.49 o
  -2   5   4       33.61       36.34      3.70 o
  -1   5   4       20.35       18.71      4.38 o
   0   5   4        0.33        1.31      2.55 o
   1   5   4       15.64        8.41      4.82 o
   2   5   4        0.32        1.76      3.28 o
   3   5   4        2.64        3.16      4.49 o
   4   5   4       34.20       15.73      5.08 o
   5   5   4        0.41        1.92      6.47 o
   6   5   4        0.13        3.04      7.45 o
   7   5   4        0.05        0.15      1.92 o
  -7   6   4        0.24        2.15      7.08 o
  -6   6   4       76.25       68.84     19.28 o
  -5   6   4       14.82        5.25      5.00 o
  -4   6   4      165.87      159.95      9.89 o
  -3   6   4       52.49       35.44      5.20 o
  -2   6   4        0.43        1.50      2.38 o
  -1   6   4        0.91        2.06      2.69 o
   0   6   4      826.60     1111.68     19.30 o
   1   6   4      141.26      196.11      8.26 o
   2   6   4     1928.73     2628.16     50.19 o
   3   6   4      490.08      656.13     11.32 o
   4   6   4      308.89      323.94     10.40 o
   5   6   4       23.75       20.21     17.49 o
   6   6   4       43.98       26.37     12.78 o
  -6   7   4      116.87      136.75     24.09 o
  -5   7   4        7.09        3.49      6.35 o
  -4   7   4       12.80        1.93      7.94 o
  -3   7   4        7.13        2.47      5.81 o
  -2   7   4     1027.71     1191.43     16.60 o
  -1   7   4        0.02        2.45      4.61 o
   0   7   4      372.25      451.34     11.57 o
   1   7   4      248.53      294.58     10.17 o
   2   7   4      196.33      288.43      9.07 o
   3   7   4      255.85      331.90     11.98 o
   4   7   4      237.16      287.93      9.92 o
   5   7   4       41.72       14.75     23.00 o
  -5   8   4        2.31        1.13      2.54 o
  -4   8   4        2.07        2.38      5.48 o
  -3   8   4        0.37        0.61      5.45 o
  -2   8   4       70.18       57.68     10.10 o
  -1   8   4      147.13      174.36     10.66 o
   0   8   4      283.17      347.62     11.93 o
   1   8   4       96.13       96.56      9.66 o
   2   8   4       10.87        3.77      7.38 o
   3   8   4        3.29        2.88      6.45 o
   4   8   4      443.06      608.23     20.90 o
  -4   9   4        3.73        1.30      5.95 o
  -3   9   4        0.61        1.33      7.39 o
  -2   9   4        1.35        1.18      3.47 o
  -1   9   4        0.69        2.79      8.08 o
   0   9   4       12.62        6.98      9.63 o
   1   9   4        3.53        2.99      8.82 o
   2   9   4        0.02        2.49      4.91 o
   3   9   4        6.73        2.04      6.96 o
  -1  10   4        8.69        3.42      7.95 o
   0  10   4       57.96       63.68     11.72 o
   1  10   4       17.57       12.12     10.27 o
  -7   0   5        0.32        1.59      7.46 o
  -5   0   5       70.05       51.97      5.27 o
  -3   0   5       83.01       67.42     10.47 o
  -1   0   5        1.52        0.42      1.69 o
   1   0   5      294.46      308.01      7.21 o
   3   0   5       92.04       71.39      5.34 o
   5   0   5       41.94       40.19     11.48 o
   7   0   5       22.20       25.32     13.66 o
  -8   1   5       63.46       97.09     10.96 o
  -7   1   5        0.95        0.94      4.14 o
  -6   1   5      135.21      140.28      7.72 o
  -5   1   5       37.36       27.72      3.12 o
  -4   1   5      291.65      264.52      3.88 o
  -3   1   5        9.89        7.25      1.89 o
  -2   1   5      100.14      100.96      5.30 o
  -1   1   5        0.96        1.59      1.45 o
   0   1   5      236.20      227.55      9.57 o
   1   1   5        0.65        0.93      1.05 o
   2   1   5       16.54       10.73      2.10 o
   3   1   5       36.14       25.53      2.48 o
   4   1   5       60.60       40.39      7.01 o
   5   1   5        2.98        0.84      1.64 o
   6   1   5        0.23        0.95      2.32 o
   7   1   5        6.54        1.95      6.89 o
  -8   2   5       63.61       71.99     11.53 o
  -7   2   5        1.32        0.62      2.04 o
  -6   2   5     1138.75     1191.02     52.22 o
  -5   2   5       31.67       21.88      3.43 o
  -4   2   5     1340.23     1199.83     13.94 o
  -3   2   5       28.21       22.00      2.67 o
  -2   2   5      650.56      622.51     17.47 o
  -1   2   5      386.91      402.69      6.57 o
   0   2   5     1942.43     2195.38     39.68 o
   1   2   5      484.05      610.91     10.52 o
   2   2   5       63.00       86.18      2.91 o
   3   2   5      581.45      683.00     22.13 o
   4   2   5        0.47        1.75      2.48 o
   5   2   5        3.38        1.72      5.93 o
   6   2   5       32.63       24.96     12.61 o
   7   2   5       11.03        2.39      6.80 o
  -8   3   5      329.92      522.06     32.21 o
  -7   3   5       20.51        6.77      9.49 o
  -6   3   5      998.70     1162.37     14.21 o
  -5   3   5        1.44        0.84      1.10 o
  -4   3   5       49.42       44.07      3.86 o
  -3   3   5        4.92        2.74      2.61 o
  -2   3   5      389.54      432.92      7.03 o
  -1   3   5        9.46        5.41      2.96 o
   0   3   5       15.00       25.82      3.00 o
   1   3   5        8.86        8.85      3.13 o
   2   3   5      542.97      689.81      7.51 o
   3   3   5       32.72       32.44      4.37 o
   4   3   5      715.15      730.31     11.47 o
   5   3   5       15.12        7.42      7.19 o
   6   3   5       15.65        8.35      9.04 o
   7   3   5        7.46        5.51      9.52 o
  -8   4   5        6.51        0.63      5.16 o
  -7   4   5        0.17        1.21      9.29 o
  -6   4   5        4.34        2.47      3.12 o
  -5   4   5       16.26       11.79      4.70 o
  -4   4   5        4.33        2.76      3.46 o
  -3   4   5       11.41        4.80      4.11 o
  -2   4   5       47.19       37.81      3.89 o
  -1   4   5      356.01      412.17     12.75 o
   0   4   5      171.50      238.54      4.40 o
   1   4   5       20.80       13.42      3.51 o
   2   4   5       36.05       30.17      5.15 o
   3   4   5        5.01        4.47      3.53 o
   4   4   5        1.07        0.46      1.06 o
   5   4   5        4.83        1.09      3.50 o
   6   4   5        1.74        2.68      8.87 o
   7   4   5        0.12        2.43      5.43 o
  -7   5   5        0.27        2.48      5.18 o
  -6   5   5        1.85        3.96      3.64 o
  -5   5   5       21.75       12.13      5.32 o
  -4   5   5        0.65        2.17      2.61 o
  -3   5   5      101.77      109.92      4.89 o
  -2   5   5       83.32       94.49      5.88 o
  -1   5   5        1.40        2.32      2.85 o
   0   5   5      118.99      139.49      4.22 o
   1   5   5      123.16      135.05      6.17 o
   2   5   5      143.60      176.31      6.60 o
   3   5   5        7.27        4.54      4.53 o
   4   5   5       25.78       11.07      6.91 o
   5   5   5        0.54        0.58      1.49 o
   6   5   5        1.53        1.84      5.02 o
  -7   6   5        2.63        2.39      5.86 o
  -6   6   5       78.48       88.94     11.54 o
  -5   6   5        9.85        2.35      6.28 o
  -4   6   5      178.82      218.27      9.42 o
  -3   6   5       35.69       32.22      4.44 o
  -2   6   5       40.43       26.31      5.62 o
  -1   6   5        0.71        2.19      3.31 o
   0   6   5       96.21       97.30      5.98 o
   1   6   5        6.20        8.97      6.90 o
   2   6   5      406.52      492.82     16.99 o
   3   6   5       19.49       16.40      6.63 o
   4   6   5       36.15       18.91      7.95 o
   5   6   5        0.02        1.81      9.67 o
   6   6   5       49.00       60.39     15.48 o
  -6   7   5      186.74      229.39     13.14 o
  -5   7   5        0.22        1.04      4.02 o
  -4   7   5      314.27      352.30     11.23 o
  -3   7   5       23.71        7.97      7.06 o
  -2   7   5       30.80       24.41      8.86 o
  -1   7   5       76.94       80.23     18.49 o
   0   7   5     2313.21     2980.21     25.27 o
   1   7   5      120.86      118.25     11.84 o
   2   7   5     2724.89     3680.60     30.19 o
   3   7   5      141.64      185.08      7.99 o
   4   7   5      462.47      622.28     59.97 o
   5   7   5      230.12      327.18     20.78 o
  -5   8   5        1.93        3.52      6.22 o
  -4   8   5        1.08        2.83      8.08 o
  -3   8   5        4.16        1.07      4.56 o
  -2   8   5       36.24       41.31     10.98 o
  -1   8   5       42.65       28.48      9.35 o
   0   8   5       36.88       33.82     13.59 o
   1   8   5        0.30        0.17      1.73 o
   2   8   5       13.36        3.03      7.67 o
   3   8   5        0.50        1.08      3.13 o
   4   8   5       78.04       51.52     10.02 o
  -4   9   5       10.26        0.37      3.40 o
  -3   9   5        2.85        0.00     37.66 o
  -2   9   5        7.78        7.49      9.38 o
  -1   9   5        0.62        2.80      6.24 o
   0   9   5        4.48        2.63      8.17 o
   1   9   5        4.15        5.78      7.57 o
   2   9   5        1.79        0.44      4.05 o
   3   9   5        4.49        1.28      5.38 o
   0  10   5        2.96        3.96      6.73 o
  -8   0   6        1.19        4.30     10.04 o
  -6   0   6        5.97        3.22      4.27 o
  -4   0   6       58.70       53.51      6.57 o
  -2   0   6      280.07      272.14      5.35 o
   0   0   6       27.25       26.73      3.82 o
   2   0   6      285.78      259.25      4.36 o
   4   0   6        1.55        1.45      3.01 o
   6   0   6        0.05        5.65     10.07 o
  -8   1   6      114.76      175.68     14.39 o
  -7   1   6        7.83        5.74      5.87 o
  -6   1   6       47.67       34.88      5.96 o
  -5   1   6       88.06       93.79      3.86 o
  -3   1   6      135.03      114.33      4.92 o
  -2   1   6      164.13      176.04      3.47 o
  -1   1   6      201.20      201.48      4.36 o
   0   1   6      983.78     1137.28      9.65 o
   1   1   6      118.22      119.41      2.35 o
   2   1   6       54.80       52.54      3.24 o
   3   1   6       24.81       13.76      3.58 o
   4   1   6        6.10        3.77      2.76 o
   5   1   6        3.17        2.73      7.00 o
   6   1   6        0.26        0.41      4.03 o
   7   1   6       17.17       33.93     10.01 o
  -8   2   6       14.59       22.79     15.18 o
  -7   2   6        4.23        2.42      7.45 o
  -6   2   6       84.82      103.64      5.44 o
  -5   2   6        5.42        4.21      2.89 o
  -4   2   6        1.01        1.47      1.84 o
  -3   2   6      298.08      301.74     10.81 o
  -2   2   6        9.41        3.35      2.58 o
  -1   2   6      465.10      463.78     12.78 o
   0   2   6     3290.00     4056.65     28.48 o
   1   2   6      226.28      234.13      4.26 o
   2   2   6     2727.83     3120.97     23.86 o
   3   2   6       82.09       70.37      3.59 o
   4   2   6        0.10        1.02      1.52 o
   5   2   6        4.03        5.81      6.35 o
   6   2   6       97.69      108.40      9.82 o
   7   2   6      198.70      291.88     13.78 o
  -8   3   6      261.43      451.56     20.61 o
  -7   3   6       86.55      129.09      9.66 o
  -6   3   6      414.88      454.02     10.25 o
  -5   3   6        5.57        3.53      2.64 o
  -4   3   6       23.28       10.58      4.11 o
  -3   3   6        5.23        4.40      2.57 o
  -2   3   6     1215.14     1305.47     20.03 o
  -1   3   6      547.28      650.15     15.00 o
   0   3   6      815.73      989.25     13.36 o
   1   3   6       38.48       47.29      3.24 o
   2   3   6       11.90        6.89      3.45 o
   3   3   6      185.18      193.38      8.74 o
   4   3   6       18.63       11.11      4.47 o
   5   3   6       13.66       17.49      7.85 o
   6   3   6       18.51       17.54      9.90 o
   7   3   6        3.67        2.79     11.10 o
  -7   4   6        4.04        2.23      6.70 o
  -6   4   6        6.04        1.75      2.46 o
  -5   4   6       22.68       13.73      4.35 o
  -4   4   6       14.19        2.59      3.47 o
  -3   4   6       21.90       18.52      3.71 o
  -2   4   6       39.28       43.12      3.55 o
  -1   4   6        9.06        4.13      3.34 o
   0   4   6        9.92        4.80      3.08 o
   1   4   6       55.48       40.79      3.52 o
   2   4   6       18.12       11.08      4.18 o
   3   4   6       20.38       11.86      4.85 o
   4   4   6       63.27       50.09      7.43 o
   5   4   6        0.40        0.74      2.23 o
   6   4   6        0.31        0.15      1.33 o
   7   4   6        2.80        4.15      9.06 o
  -7   5   6        1.13        4.41      7.81 o
  -6   5   6       12.03        3.78      3.96 o
  -5   5   6        3.38        2.84      3.91 o
  -4   5   6        1.41        1.84      2.39 o
  -3   5   6       25.25       25.19      4.65 o
  -2   5   6        0.03        2.28      3.27 o
  -1   5   6       25.74       16.59      4.76 o
   0   5   6        4.29        3.09      3.44 o
   1   5   6       45.37       34.96      4.00 o
   2   5   6        0.15        2.45      3.84 o
   3   5   6        0.01        2.34      3.64 o
   4   5   6        8.46        2.61      4.89 o
   5   5   6        0.00        1.83      8.09 o
   6   5   6       20.71       15.77     11.93 o
  -6   6   6      163.31      198.44     15.43 o
  -5   6   6       35.03       25.29      5.75 o
  -4   6   6      324.42      357.18      8.23 o
  -3   6   6        1.15        2.13      2.84 o
  -2   6   6        9.02        8.77      5.00 o
  -1   6   6       22.77       14.05      5.95 o
   0   6   6      758.63     1013.68     17.91 o
   1   6   6      321.44      435.25     10.50 o
   2   6   6      597.37      766.65     20.93 o
   3   6   6       62.92       74.55      6.74 o
   4   6   6       19.57       14.97      7.52 o
   5   6   6        0.03        2.79     11.43 o
   6   6   6       72.17       49.35     14.70 o
  -6   7   6       25.73       14.85      7.74 o
  -5   7   6       16.17        6.74      7.10 o
  -4   7   6       33.01       14.60      8.79 o
  -3   7   6       48.72       54.08      8.92 o
  -2   7   6     1023.71     1324.83     44.77 o
  -1   7   6       29.58       21.08      9.17 o
   0   7   6      686.36      936.28     15.64 o
   1   7   6      101.77      117.61      9.01 o
   2   7   6      288.22      372.00     10.79 o
   3   7   6       38.45       30.32      8.15 o
   4   7   6      715.40      990.59     73.68 o
   5   7   6       67.67       49.34     23.52 o
  -5   8   6        1.62        3.20      7.11 o
  -4   8   6      204.32      199.09     24.29 o
  -3   8   6      126.13      147.23     10.52 o
  -2   8   6      589.58      694.35     33.39 o
  -1   8   6      163.25      197.84     10.54 o
   0   8   6       33.29       23.69      9.10 o
   1   8   6        5.73        0.13      5.34 o
   2   8   6       53.87       55.36      9.28 o
   3   8   6        2.19        1.15      5.29 o
   4   8   6        0.17        2.26      4.75 o
  -3   9   6        0.41        2.21      8.30 o
  -2   9   6        5.47        0.40      4.16 o
  -1   9   6        1.53        1.76      6.05 o
   0   9   6        1.80        2.89      7.44 o
   1   9   6        7.70        2.84      6.32 o
   2   9   6        8.41        1.76      6.86 o
  -7   0   7        3.93        0.87     16.24 o
  -5   0   7        2.20        3.68      3.69 o
  -3   0   7        2.96        2.38      2.53 o
  -1   0   7      250.91      254.36      5.63 o
   1   0   7      309.72      323.68      4.66 o
   3   0   7       92.06       74.81      4.32 o
   5   0   7      150.78      156.69     14.07 o
   7   0   7       10.07        3.44     14.64 o
  -7   1   7       10.49        9.44      9.80 o
  -6   1   7        1.59        0.88      1.26 o
  -5   1   7        3.24        5.54      2.86 o
  -4   1   7       55.25       40.33      2.53 o
  -3   1   7       15.78       11.30      1.95 o
  -2   1   7      597.34      677.69      5.95 o
  -1   1   7       59.08       59.49      5.59 o
   0   1   7     1070.53     1175.83     27.85 o
   1   1   7      354.45      384.92      5.10 o
   2   1   7       16.37        9.40      2.91 o
   3   1   7       50.71       44.37      3.28 o
   4   1   7       35.00       31.50      3.82 o
   5   1   7        9.26        1.32      5.55 o
   6   1   7        8.12        6.31      9.18 o
   7   1   7        6.00        4.33      9.60 o
  -7   2   7       19.68       13.94     13.79 o
  -6   2   7       10.41       13.73      4.75 o
  -5   2   7        1.52        0.96      1.05 o
  -4   2   7        2.22        1.44      1.20 o
  -3   2   7      185.16      174.41      6.41 o
  -2   2   7      157.77      170.35      6.26 o
  -1   2   7        1.62        1.38      1.23 o
   0   2   7      997.92     1182.23     14.35 o
   1   2   7        0.05        1.46      1.78 o
   2   2   7      726.10      809.45      6.06 o
   3   2   7       82.75       86.67      3.77 o
   4   2   7        3.27        1.49      3.28 o
   5   2   7       21.01        7.16      8.57 o
   6   2   7      318.43      390.32     20.16 o
   7   2   7      109.84      140.37     13.93 o
  -7   3   7        1.73        2.65      5.71 o
  -6   3   7      107.80      107.52      6.30 o
  -5   3   7       10.15        6.70      3.20 o
  -4   3   7      121.93      105.87      3.73 o
  -3   3   7        1.52        2.17      2.30 o
  -2   3   7     1780.49     2015.81     19.12 o
  -1   3   7      137.79      157.15      5.54 o
   0   3   7      374.53      534.20      7.00 o
   1   3   7       25.16       31.12      3.32 o
   2   3   7      134.77      138.50      4.81 o
   3   3   7        5.49        2.11      3.49 o
   4   3   7        0.55        1.01      2.30 o
   5   3   7        7.81        4.05      9.81 o
   6   3   7       38.13       31.45     10.15 o
   7   3   7       38.58       45.37     12.24 o
  -7   4   7        2.93        3.88      6.52 o
  -6   4   7        2.51        2.02      3.01 o
  -5   4   7        0.39        1.77      2.89 o
  -4   4   7      112.45       94.24      5.14 o
  -3   4   7      247.75      266.50      6.59 o
  -2   4   7       38.48       35.66      6.37 o
  -1   4   7      106.54      106.22      3.93 o
   0   4   7       16.22       13.25      3.93 o
   1   4   7        6.25        5.18      3.55 o
   2   4   7        7.80        5.92      4.18 o
   3   4   7        1.45        1.55      2.84 o
   4   4   7        1.92        3.12      4.65 o
   5   4   7        0.20        2.30      6.19 o
   6   4   7        0.28        0.43      2.80 o
  -7   5   7        0.33        1.72      3.87 o
  -6   5   7       92.95       52.70      8.57 o
  -5   5   7       20.82       18.60      4.53 o
  -4   5   7       44.96       46.06      5.40 o
  -3   5   7        3.83        1.81      2.96 o
  -2   5   7      312.26      363.90      7.12 o
  -1   5   7       74.30       68.28      5.92 o
   0   5   7      177.90      211.90      5.55 o
   1   5   7       30.18       27.80      4.41 o
   2   5   7       18.81       10.67      5.91 o
   3   5   7        3.71        5.15      4.90 o
   4   5   7        2.85        2.04      3.80 o
   5   5   7        9.70       14.74     12.28 o
   6   5   7        0.05        2.55     10.25 o
  -6   6   7       66.37       64.18      6.52 o
  -5   6   7       10.27        5.77      4.57 o
  -4   6   7       45.17       37.24      5.28 o
  -3   6   7        0.62        1.53      3.43 o
  -2   6   7      558.69      688.33     23.16 o
  -1   6   7      108.25      118.72      9.20 o
   0   6   7     2849.47     3842.72     67.86 o
   1   6   7      329.59      454.79     10.58 o
   2   6   7      889.43     1049.46     29.74 o
   3   6   7       22.15       12.38      5.91 o
   4   6   7        0.00        0.63      2.96 o
   5   6   7       28.64       41.06     20.35 o
  -6   7   7        6.59        6.28      8.98 o
  -5   7   7        0.86        0.55      2.36 o
  -4   7   7       84.59       75.06     10.26 o
  -3   7   7        5.24        2.63      6.99 o
  -2   7   7      181.92      213.61     38.01 o
  -1   7   7        0.01        1.23      6.47 o
   0   7   7      337.41      407.42     13.53 o
   1   7   7       67.47       85.73      8.73 o
   2   7   7      106.49       89.67     12.93 o
   3   7   7        0.77        1.17      3.19 o
   4   7   7       76.10       98.31      9.09 o
  -5   8   7        0.03        2.07      6.03 o
  -4   8   7      500.80      656.09     29.85 o
  -3   8   7       10.44        3.44     15.08 o
  -2   8   7      899.95     1115.71     22.24 o
  -1   8   7       86.55       76.97      9.98 o
   0   8   7      202.57      207.30     18.97 o
   1   8   7        1.09        4.50      7.91 o
   2   8   7        7.55        3.62      8.12 o
   3   8   7      122.58      145.97      9.12 o
  -3   9   7        0.08        3.27      8.65 o
  -2   9   7       19.46       31.50     11.02 o
  -1   9   7       18.00        7.54     10.34 o
   0   9   7        0.01        1.17      3.42 o
   1   9   7        3.82        3.04      7.57 o
   2   9   7       74.31       87.48     11.16 o
  -6   0   8        0.08        1.11      2.33 o
  -4   0   8      371.89      413.98      7.81 o
  -2   0   8      509.81      501.63      7.88 o
   0   0   8       98.80       97.15      3.83 o
   2   0   8        5.23        4.03      3.51 o
   4   0   8        7.79        1.82      3.55 o
   6   0   8        0.66        4.13     12.20 o
  -6   1   8        6.36        4.43      2.98 o
  -5   1   8       71.20       76.65      3.18 o
  -4   1   8       11.11        8.70      2.41 o
  -3   1   8        3.04        1.40      1.54 o
  -2   1   8      858.99      946.16     11.81 o
  -1   1   8       23.86       25.28      4.03 o
   0   1   8     1039.32     1193.87     22.18 o
   1   1   8      249.01      266.72      6.59 o
   2   1   8        2.83        2.02      1.64 o
   3   1   8       72.53       70.67      3.35 o
   4   1   8      344.16      371.58     18.46 o
   5   1   8      396.33      506.19     12.51 o
   6   1   8      126.70      167.84     11.05 o
   7   1   8       91.34      135.44     13.88 o
  -8   2   8        0.37        0.00      3.37 o
  -7   2   8        8.52        3.41     10.55 o
  -6   2   8        2.43        1.08      1.75 o
  -5   2   8        6.28        4.68      2.54 o
  -4   2   8        6.79        4.61      2.27 o
  -3   2   8       46.93       45.77      2.83 o
  -2   2   8       94.70       77.65      3.75 o
  -1   2   8       24.37       17.62      3.77 o
   0   2   8       32.97       21.08      3.11 o
   1   2   8       27.23       22.90      3.36 o
   2   2   8      102.75       91.87      3.35 o
   3   2   8       23.04       16.90      3.89 o
   4   2   8       13.06       12.25      7.57 o
   5   2   8       42.53       48.54     10.38 o
   6   2   8      173.52      239.84     12.46 o
   7   2   8      108.72      164.22     14.41 o
  -8   3   8        0.90        0.86      8.62 o
  -7   3   8        5.50        1.93     12.43 o
  -6   3   8        6.68        2.89      4.70 o
  -5   3   8        7.90        8.57      3.72 o
  -4   3   8        7.38        4.83      2.49 o
  -3   3   8       90.30       94.70      5.32 o
  -2   3   8      172.38      183.25      5.75 o
  -1   3   8        0.00        1.26      1.62 o
   0   3   8      109.53      142.27      3.92 o
   1   3   8      153.05      147.93      4.62 o
   2   3   8        0.16        1.01      1.33 o
   3   3   8       16.77       11.74      4.21 o
   4   3   8        9.40        3.38      5.31 o
   5   3   8       46.43       41.47      9.37 o
   6   3   8       21.90       11.82     12.30 o
  -7   4   8        0.01        1.23      7.36 o
  -6   4   8       34.25       23.98      6.62 o
  -5   4   8        1.83        2.06      2.60 o
  -4   4   8      562.11      621.06     21.95 o
  -3   4   8       14.27        6.49      4.48 o
  -2   4   8      394.86      458.56      8.26 o
  -1   4   8       51.43       45.78      4.52 o
   0   4   8       64.91       69.58      4.04 o
   1   4   8       69.70       58.71      4.83 o
   2   4   8      105.69       98.94      4.45 o
   3   4   8        9.04        3.70      4.20 o
   4   4   8       43.78       43.09      9.14 o
   5   4   8       29.65       25.92      9.98 o
   6   4   8        0.37        3.55     15.14 o
  -7   5   8        0.16        2.72      4.11 o
  -6   5   8       32.49       47.92      5.62 o
  -5   5   8       14.25        6.66      5.56 o
  -4   5   8      127.85      126.86      6.12 o
  -3   5   8       35.44       29.71      5.34 o
  -2   5   8     1191.84     1374.28     15.30 o
  -1   5   8      200.96      230.37      8.17 o
   0   5   8      568.74      674.19      7.39 o
   1   5   8        5.07        3.72      3.93 o
   2   5   8        5.25        2.95      3.99 o
   3   5   8        3.49        2.81      4.94 o
   4   5   8        1.75        1.92      4.05 o
   5   5   8        0.20        2.57      7.66 o
   6   5   8        0.05        1.22      3.92 o
  -6   6   8        0.20        1.61      4.26 o
  -5   6   8        1.98        4.49      4.61 o
  -4   6   8        0.46        2.18      3.85 o
  -3   6   8        0.93        2.43      4.19 o
  -2   6   8      219.01      252.11      8.60 o
  -1   6   8       11.15        3.67      6.50 o
   0   6   8      885.98     1129.28     17.53 o
   1   6   8       24.05       17.47      6.09 o
   2   6   8      200.29      223.71     11.50 o
   3   6   8       10.49        5.52      6.00 o
   4   6   8        8.89        1.57      5.01 o
   5   6   8       54.15       54.13     13.82 o
  -5   7   8       20.44       14.90      9.21 o
  -4   7   8       38.17       26.33     10.33 o
  -3   7   8        0.00        3.84      7.84 o
  -2   7   8        1.74        1.38      5.28 o
  -1   7   8        0.25        3.89      6.43 o
   0   7   8      153.93      190.17     10.09 o
   1   7   8       10.38        8.05      7.74 o
   2   7   8        5.07        4.92      6.70 o
   3   7   8        1.69        3.13      6.10 o
   4   7   8       73.79       72.10     10.67 o
  -4   8   8      321.90      330.82     13.81 o
  -3   8   8        1.60        1.44      7.89 o
  -2   8   8      679.58      822.18     17.58 o
  -1   8   8       16.22        9.70      9.09 o
   0   8   8       72.65       58.45     10.22 o
   1   8   8       34.21       15.17      9.46 o
   2   8   8      154.35      191.19     10.88 o
   3   8   8      195.54      237.59      9.94 o
  -2   9   8       98.08      113.88     12.34 o
  -1   9   8        0.10        1.05      3.85 o
   0   9   8        5.00        2.98     10.05 o
   1   9   8       30.66       20.61      9.48 o
  -7   0   9        2.21        1.16      7.17 o
  -5   0   9        0.48        1.02      3.29 o
  -3   0   9      328.33      363.62      7.70 o
  -1   0   9     1000.25     1096.53     30.80 o
   1   0   9       56.48       48.17      3.92 o
   3   0   9      558.34      600.16     20.17 o
   5   0   9       86.02       92.17     15.29 o
  -8   1   9        1.15        2.02      4.73 o
  -7   1   9        0.49        4.70      7.00 o
  -6   1   9       10.00        6.08      3.26 o
  -5   1   9       11.54       10.19      4.03 o
  -4   1   9       19.75       10.40      3.04 o
  -3   1   9       16.50       10.92      4.01 o
  -2   1   9      368.03      395.81      8.02 o
  -1   1   9        0.18        1.36      1.86 o
   0   1   9      785.62      848.96     13.91 o
   1   1   9      105.87       82.94      3.04 o
   2   1   9       49.89       47.47      3.38 o
   3   1   9      456.77      547.21      9.99 o
   4   1   9      675.83      823.29     20.16 o
   5   1   9      439.70      636.31     14.24 o
   6   1   9      158.72      224.79     13.22 o
  -8   2   9        0.31        1.92      8.37 o
  -7   2   9        0.21        0.21      1.28 o
  -6   2   9        0.70        1.03      1.58 o
  -5   2   9       20.04       19.30      3.63 o
  -4   2   9        0.01        1.34      2.33 o
  -3   2   9        0.62        1.33      1.87 o
  -2   2   9       42.88       34.18      3.54 o
  -1   2   9        2.07        0.96      1.60 o
   0   2   9       97.40      104.05      3.74 o
   1   2   9      102.58      115.88      3.82 o
   2   2   9       20.21       13.42      3.69 o
   3   2   9       22.19       18.72      4.41 o
   4   2   9        0.35        1.56      2.56 o
   5   2   9        1.88        1.60      4.72 o
   6   2   9       18.00        3.30      9.50 o
  -7   3   9        0.52        1.25      9.95 o
  -6   3   9        2.51        1.25      1.99 o
  -5   3   9        1.44        2.25      2.71 o
  -4   3   9        6.77        6.22      3.26 o
  -3   3   9       35.77       25.13      4.09 o
  -2   3   9        0.02        1.84      2.74 o
  -1   3   9        2.26        1.33      1.86 o
   0   3   9       30.12       24.52      4.02 o
   1   3   9       57.18       50.16      3.76 o
   2   3   9        0.34        2.37      2.60 o
   3   3   9       15.59       11.50      4.37 o
   4   3   9       25.02        7.42      8.51 o
   5   3   9       21.91        9.35     11.13 o
   6   3   9      104.77      103.86     13.27 o
  -7   4   9        2.51        0.55      2.42 o
  -6   4   9      170.06      230.69      9.74 o
  -5   4   9       32.15       21.58      4.59 o
  -4   4   9     1204.29     1344.30     40.73 o
  -3   4   9        7.67        6.58      3.87 o
  -2   4   9      408.08      425.85      6.58 o
  -1   4   9        0.48        0.84      1.14 o
   0   4   9       12.19        6.94      4.30 o
   1   4   9       34.92       28.53      4.33 o
   2   4   9        5.41        1.41      2.68 o
   3   4   9        2.05        1.72      3.18 o
   4   4   9       83.53       57.61      9.65 o
   5   4   9       57.83       47.35     11.76 o
   6   4   9       26.37       13.59     12.12 o
  -7   5   9       11.69       15.73      9.44 o
  -6   5   9      163.49      215.08     11.54 o
  -5   5   9       16.38       16.37      5.48 o
  -4   5   9      172.30      198.21      8.81 o
  -3   5   9       11.43        4.00      4.32 o
  -2   5   9     1521.03     1775.87     29.60 o
  -1   5   9       65.03       55.24      5.20 o
   0   5   9      351.29      384.82      6.51 o
   1   5   9        1.28        1.84      2.81 o
   2   5   9       27.48       18.29      5.58 o
   3   5   9      139.96      149.70      7.19 o
   4   5   9       62.04       36.47     20.34 o
   5   5   9       86.04       91.86     19.61 o
  -6   6   9        1.04        2.58      5.11 o
  -5   6   9        1.08        2.27      3.76 o
  -4   6   9       13.37        8.60      5.67 o
  -3   6   9       14.13       12.12      5.70 o
  -2   6   9       18.07       17.65      7.19 o
  -1   6   9       81.19      104.61      8.86 o
   0   6   9       14.38       13.71      6.92 o
   1   6   9        0.88        4.12      5.74 o
   2   6   9        0.37        0.25      0.76 o
   3   6   9        0.49        1.72      4.63 o
   4   6   9      107.16      130.23     20.78 o
   5   6   9       16.38        2.99      8.37 o
  -5   7   9        4.05        2.04      5.82 o
  -4   7   9        9.52        2.27     20.96 o
  -3   7   9       11.09        1.98      9.61 o
  -2   7   9       58.70       40.37     13.32 o
  -1   7   9        2.62        1.12      6.39 o
   0   7   9       90.87       88.49      9.10 o
   1   7   9        2.68        0.95      3.68 o
   2   7   9        0.66        1.96      4.86 o
   3   7   9        4.71        2.03      4.00 o
   4   7   9       11.84        1.39     27.24 o
  -4   8   9      115.03       96.86     28.69 o
  -3   8   9        5.88        1.74      5.08 o
  -2   8   9       68.28       38.27     11.85 o
  -1   8   9        0.54        2.54      6.38 o
   0   8   9      134.73      129.73     26.87 o
   1   8   9        5.91        1.05      8.16 o
   2   8   9      459.60      608.89     14.87 o
  -2   9   9       17.26       22.61      9.97 o
  -1   9   9        7.86        1.74      8.65 o
   0   9   9      186.01      241.42     15.07 o
  -8   0  10        3.14        2.98      6.59 o
  -6   0  10       57.66       53.08      6.89 o
  -4   0  10     1752.33     2010.11     55.02 o
  -2   0  10     2395.32     2671.66    131.48 o
   0   0  10      412.43      360.55      6.30 o
   2   0  10     3105.67     3288.29     44.02 o
   4   0  10      875.41     1121.71     23.82 o
   6   0  10       20.34       11.07     15.41 o
  -8   1  10        2.26        3.75      5.45 o
  -7   1  10        3.54        4.18      7.02 o
  -6   1  10       47.91       31.85      4.87 o
  -5   1  10        5.86        3.58      3.63 o
  -4   1  10       89.55       70.51      4.60 o
  -3   1  10       10.61        4.01      2.92 o
  -2   1  10        3.31        1.94      1.92 o
  -1   1  10       79.11       87.39      3.09 o
   0   1  10        7.03        4.09      2.59 o
   1   1  10        5.31        4.05      3.06 o
   2   1  10      165.09      147.29      4.46 o
   3   1  10        0.16        1.24      1.60 o
   4   1  10      436.30      468.70     12.26 o
   5   1  10       78.01       86.09     13.65 o
   6   1  10      126.68      182.93     13.61 o
  -7   2  10        0.29        0.47      1.49 o
  -6   2  10        0.02        1.46      2.48 o
  -5   2  10        5.54        4.32      3.66 o
  -4   2  10        1.55        3.17      3.80 o
  -3   2  10        7.83        5.41      4.04 o
  -2   2  10        1.52        2.65      3.18 o
  -1   2  10        2.78        1.56      2.26 o
   0   2  10       32.58       36.76      4.06 o
   1   2  10        6.06        3.92      3.29 o
   2   2  10        1.68        1.77      2.24 o
   3   2  10       12.05       12.66      3.78 o
   4   2  10       54.52       43.84      7.21 o
   5   2  10       15.61        9.14     10.87 o
   6   2  10        1.11        3.25      8.60 o
  -7   3  10        0.00        1.38      4.87 o
  -6   3  10        4.80        1.76      3.06 o
  -5   3  10       30.66       30.39      4.86 o
  -4   3  10       25.30       25.41      4.64 o
  -3   3  10       18.34       18.40      4.28 o
  -2   3  10       51.95       46.48      4.68 o
  -1   3  10       55.94       52.09      4.79 o
   0   3  10        1.57        1.84      2.83 o
   1   3  10       39.89       26.75      4.47 o
   2   3  10        1.28        1.42      2.09 o
   3   3  10        1.76        1.25      1.79 o
   4   3  10       23.38       10.27      9.20 o
   5   3  10        0.96        2.76      8.27 o
   6   3  10       20.96       16.95     13.68 o
  -7   4  10        3.13        1.62      7.01 o
  -6   4  10      126.25      195.21      7.37 o
  -5   4  10        1.44        2.75      3.32 o
  -4   4  10      578.45      733.47     33.58 o
  -3   4  10      175.45      199.19      5.73 o
  -2   4  10      313.94      306.15     10.72 o
  -1   4  10       92.67       93.63      6.21 o
   0   4  10       35.28       33.44      4.58 o
   1   4  10       10.33        6.03      4.09 o
   3   4  10       10.84       10.07      5.23 o
   4   4  10      167.70      163.41     11.02 o
   5   4  10       36.12       30.48     11.52 o
  -6   5  10      217.04      321.22     10.53 o
  -5   5  10       20.83       13.90      6.32 o
  -4   5  10      457.50      549.86     11.52 o
  -3   5  10        3.25        3.95      4.48 o
  -2   5  10      625.72      712.55     11.96 o
  -1   5  10       86.35       86.56      5.48 o
   0   5  10      122.63      113.76      5.38 o
   1   5  10        7.42        3.80      4.71 o
   2   5  10       80.44       61.44      7.45 o
   3   5  10      234.61      289.84     33.15 o
   4   5  10      143.41      154.53     13.38 o
   5   5  10       50.62       48.31     15.32 o
  -6   6  10        0.70        0.87      2.81 o
  -5   6  10        0.29        0.37      0.79 o
  -4   6  10       17.64       20.22      6.24 o
  -3   6  10        4.48        3.43      6.06 o
  -2   6  10      138.09      165.28      8.81 o
  -1   6  10        0.00        1.73      4.54 o
   0   6  10       17.04       13.48      7.86 o
   1   6  10        7.12        6.15      7.04 o
   2   6  10        0.33        2.41      4.15 o
   3   6  10        1.25        1.97      5.86 o
   4   6  10       11.45       22.34     25.03 o
  -5   7  10        5.20        3.20      9.75 o
  -4   7  10        5.38        2.78      7.70 o
  -3   7  10        0.46        1.85      9.99 o
  -2   7  10       40.06       14.33     15.64 o
  -1   7  10        1.10        1.53     11.07 o
   0   7  10        5.57        3.36      7.41 o
   1   7  10        1.27        2.67      5.03 o
   2   7  10       11.06        7.10      7.62 o
   3   7  10        1.00        1.65      6.80 o
  -3   8  10        0.94        3.11      7.85 o
  -2   8  10        5.81        5.54     10.05 o
  -1   8  10        4.90        2.13      7.22 o
   0   8  10        0.64        2.68      5.69 o
   1   8  10        8.72        4.25      7.31 o
   2   8  10       21.75       11.98      9.47 o
  -7   0  11        3.06        5.56     10.63 o
  -5   0  11        3.08        1.82      3.71 o
  -3   0  11       64.17       63.41      6.93 o
  -1   0  11       78.82       66.54      6.99 o
   1   0  11      842.76     1053.35     17.19 o
   3   0  11     1751.64     2460.46     22.81 o
   5   0  11      163.49      296.83     18.82 o
  -7   1  11        3.12        3.31      5.90 o
  -6   1  11      141.98      176.53      5.95 o
  -5   1  11       21.23       14.83      5.17 o
  -4   1  11       72.37       66.37      4.91 o
  -3   1  11       17.98       11.44      4.68 o
  -2   1  11      235.78      262.74      5.83 o
  -1   1  11       63.72       50.35      3.37 o
   0   1  11      248.05      290.36      7.33 o
   1   1  11      316.33      336.59      4.90 o
   2   1  11       18.86       14.08      4.01 o
   3   1  11      108.60      111.95      4.53 o
   4   1  11       28.96       15.46     10.03 o
   5   1  11        0.03        2.13      4.89 o
   6   1  11        4.86        3.64      5.65 o
  -7   2  11        4.53        1.25      3.07 o
  -6   2  11        0.03        0.63      1.46 o
  -5   2  11        0.70        1.84      2.68 o
  -4   2  11        3.75        2.28      1.99 o
  -3   2  11        8.02        6.03      4.24 o
  -2   2  11        1.39        2.11      3.20 o
  -1   2  11       30.52       16.30      5.14 o
   0   2  11        6.89        2.43      2.99 o
   1   2  11       60.61       68.15      4.00 o
   2   2  11        0.17        1.71      2.00 o
   3   2  11        0.17        1.13      1.65 o
   4   2  11        3.37        2.73      5.64 o
   5   2  11        0.55        1.69      5.02 o
  -7   3  11        0.97        0.47      1.54 o
  -6   3  11      182.78      190.97      6.38 o
  -5   3  11       15.89       11.52      4.99 o
  -4   3  11       76.07       48.48      5.32 o
  -3   3  11        0.36        0.80      1.70 o
  -2   3  11        4.40        2.92      2.97 o
  -1   3  11       24.06       11.59      4.98 o
   0   3  11        1.22        1.78      1.92 o
   1   3  11        2.31        1.71      1.56 o
   2   3  11        3.74        1.44      2.11 o
   3   3  11        0.15        1.20      1.45 o
   4   3  11       54.00       49.10      7.73 o
   5   3  11        0.42        0.76      3.65 o
  -7   4  11        6.97        4.23      7.59 o
  -6   4  11      195.17      264.13      7.12 o
  -5   4  11        0.46        0.62      1.66 o
  -4   4  11      810.96     1008.33     17.54 o
  -3   4  11       28.61       18.64      5.49 o
  -2   4  11      197.62      211.15      5.97 o
  -1   4  11       62.02       50.23      5.91 o
   0   4  11       95.68       83.66      5.45 o
   1   4  11      314.24      401.44     12.12 o
   2   4  11       20.09       15.55      4.71 o
   3   4  11      131.76      168.95     10.03 o
   4   4  11        8.65        3.31     10.94 o
   5   4  11        7.29        6.55     11.25 o
  -6   5  11      137.88      166.92      8.21 o
  -5   5  11        0.80        1.04      1.69 o
  -4   5  11       46.59       31.35      7.15 o
  -3   5  11        1.26        2.24      3.45 o
  -2   5  11       22.60       11.96      5.29 o
  -1   5  11        0.19        0.88      2.59 o
   0   5  11       82.57       51.01      6.66 o
   1   5  11      104.93       95.24      6.78 o
   2   5  11      517.69      569.89     13.74 o
   3   5  11       50.32       42.19     19.49 o
   4   5  11       84.15       67.47     13.95 o
  -5   6  11        0.44        2.50      3.72 o
  -4   6  11        0.15        2.40      3.77 o
  -3   6  11       25.74       26.86      8.89 o
  -2   6  11       10.72        5.04      5.70 o
  -1   6  11        0.12        1.28      2.57 o
   0   6  11        0.07        2.71      5.72 o
   1   6  11        0.90        1.52      3.24 o
   2   6  11       27.93       24.24      5.33 o
   3   6  11        9.89        7.60      8.68 o
   4   6  11       15.63        9.18     11.28 o
  -4   7  11        7.76        6.18     14.45 o
  -3   7  11        0.07        0.87      5.04 o
  -2   7  11       67.98       39.84     16.38 o
  -1   7  11        3.47        0.24      6.89 o
   0   7  11       37.46       16.54      7.71 o
   1   7  11        2.62        2.37      7.95 o
   2   7  11        0.31        0.20      1.57 o
   3   7  11        0.66        0.07      0.72 o
  -3   8  11        1.42        3.90     11.52 o
  -2   8  11       21.79       11.74     11.28 o
  -1   8  11        1.28        1.11      5.47 o
   0   8  11       48.48       30.31     11.86 o
   1   8  11        0.47        2.34      8.49 o
  -6   0  12        7.33        9.65      6.45 o
  -4   0  12        9.68       11.95      6.41 o
  -2   0  12        5.47        6.22      7.24 o
   0   0  12      543.46      604.09     21.41 o
   2   0  12     1643.77     2021.30     19.03 o
   4   0  12      237.59      325.75     17.56 o
  -7   1  12        0.02        1.48      3.85 o
  -6   1  12      133.24      203.06      8.87 o
  -5   1  12        1.30        1.31      2.10 o
  -4   1  12      137.24      169.85      5.84 o
  -3   1  12        6.93        4.30      3.95 o
  -2   1  12      162.12      150.29      7.40 o
  -1   1  12      178.07      204.31      6.01 o
   0   1  12     1267.93     1453.54     18.53 o
   1   1  12      529.73      677.66     10.04 o
   2   1  12      720.70      883.06      7.74 o
   3   1  12       19.12       13.32      4.20 o
   4   1  12       28.09       30.87     11.73 o
   5   1  12       44.54       74.53     13.66 o
  -7   2  12        0.17        0.61      3.51 o
  -6   2  12       20.06       17.78      5.36 o
  -5   2  12        0.32        0.39      1.49 o
  -4   2  12        0.00        0.98      3.25 o
  -3   2  12        0.50        0.16      0.69 o
  -2   2  12        0.04        1.84      2.50 o
  -1   2  12       16.69       12.06      5.52 o
   0   2  12        0.01        1.33      1.27 o
   1   2  12       23.31       18.11      4.30 o
   2   2  12       18.51       14.83      4.03 o
   3   2  12        0.61        2.65      3.10 o
   4   2  12        2.24        4.70      9.23 o
   5   2  12        4.21        4.91     10.29 o
  -7   3  12        6.24        8.61      6.97 o
  -6   3  12      459.13      695.25      9.98 o
  -5   3  12       33.71       35.12      5.83 o
  -4   3  12      199.06      221.23      9.33 o
  -3   3  12       13.63        7.08      4.19 o
  -2   3  12        3.23        1.10      1.93 o
  -1   3  12      106.17       97.86      7.86 o
   0   3  12       14.81        5.54      4.70 o
   1   3  12       16.88        6.74      3.61 o
   2   3  12        3.83        1.36      1.53 o
   3   3  12        3.09        1.89      2.50 o
   4   3  12        0.28        3.27      9.36 o
   5   3  12        1.80        0.14      2.25 o
  -6   4  12      113.22      143.73      6.89 o
  -5   4  12        1.64        1.85      3.46 o
  -4   4  12      248.83      326.30      9.31 o
  -3   4  12        0.68        1.28      2.72 o
  -2   4  12        6.34        5.18      4.30 o
  -1   4  12        5.42        2.15      3.53 o
   0   4  12      380.68      375.67     13.49 o
   1   4  12       71.85       49.90      5.36 o
   2   4  12      207.31      172.01      6.19 o
   3   4  12       29.41       22.51      5.53 o
   4   4  12       35.99       20.54     11.92 o
  -6   5  12        0.45        2.63      4.30 o
  -5   5  12        0.02        1.45      2.93 o
  -4   5  12       59.90       79.22      6.57 o
  -3   5  12       22.77       17.63      6.33 o
  -2   5  12       17.89       15.65      5.81 o
  -1   5  12        8.64        4.58      4.67 o
   0   5  12      133.68      104.91      5.82 o
   1   5  12        3.68        2.70      3.42 o
   2   5  12      131.41      120.96      7.87 o
   4   5  12        1.25        2.13      7.15 o
  -5   6  12        0.50        1.37      3.30 o
  -4   6  12       18.05       22.63      9.37 o
  -3   6  12        3.23        2.28      5.27 o
  -2   6  12        2.53        1.69      3.55 o
  -1   6  12       16.58        9.09      6.73 o
   0   6  12       20.61        9.83      6.42 o
   1   6  12       17.21       11.35      6.02 o
   2   6  12       10.10        8.25      5.75 o
   3   6  12        0.33        2.10      5.51 o
  -4   7  12        3.41        3.01      9.87 o
  -3   7  12        3.49        0.44      6.61 o
  -2   7  12        0.01        1.38     16.34 o
  -1   7  12        0.22        1.94      7.05 o
   0   7  12        0.09        0.00      8.02 o
   1   7  12       10.94        4.14      6.93 o
   2   7  12        5.29        2.26      4.23 o
  -1   8  12       19.15       13.52     10.56 o
  -7   0  13        0.38        2.66      8.45 o
  -5   0  13       15.23       20.23      7.27 o
  -3   0  13        5.14        5.54      6.79 o
  -1   0  13       32.70       25.88      8.40 o
   1   0  13      102.46      123.90      6.56 o
   3   0  13        1.84        2.25      4.98 o
   5   0  13        0.42        0.00    135.39 o
  -7   1  13        1.53        3.01      5.16 o
  -6   1  13       37.98       40.36      8.26 o
  -5   1  13        0.18        2.25      3.87 o
  -4   1  13        3.84        8.64      5.16 o
  -3   1  13        2.08        0.73      0.96 o
  -2   1  13      380.34      398.43      7.62 o
  -1   1  13      102.47      112.90      9.89 o
   0   1  13     1008.97     1209.60     21.83 o
   1   1  13      218.18      289.75      5.36 o
   2   1  13      110.00      113.89      5.00 o
   3   1  13        6.00        3.72      3.22 o
   4   1  13       21.36       32.83     11.33 o
   5   1  13       86.61      161.06     15.50 o
  -7   2  13        0.00        3.14      5.14 o
  -6   2  13      127.90      173.34      6.75 o
  -5   2  13        1.75        2.50      4.53 o
  -4   2  13       80.10       76.85      9.03 o
  -3   2  13       55.42       52.82      6.38 o
  -2   2  13      257.55      306.27      7.10 o
  -1   2  13      219.94      301.97     10.00 o
   0   2  13       35.04       15.84      5.75 o
   1   2  13       20.27       10.88      4.42 o
   2   2  13       17.36       13.92      4.38 o
   3   2  13        1.64        2.54      2.83 o
   4   2  13       12.50        3.60      9.78 o
   5   2  13        0.80        2.66      9.69 o
  -6   3  13      255.31      434.19      8.50 o
  -5   3  13        2.61        1.70      3.84 o
  -4   3  13        2.02        0.60      1.35 o
  -3   3  13        0.01        3.66      3.85 o
  -2   3  13      272.96      253.33      9.56 o
  -1   3  13       50.40       35.51      5.90 o
   0   3  13      202.68      142.47      6.04 o
   1   3  13       48.19       28.30      5.04 o
   2   3  13       72.99       61.90      4.97 o
   3   3  13        3.25        3.81      3.64 o
   4   3  13       21.73       30.85     12.24 o
  -6   4  13        5.36        3.45      5.80 o
  -5   4  13        0.26        1.59      4.56 o
  -4   4  13        0.09        2.18      4.07 o
  -3   4  13       25.29       22.04      5.65 o
  -2   4  13       10.35        4.37      4.05 o
  -1   4  13       41.80       29.93      6.01 o
   0   4  13      137.77      110.04      6.09 o
   1   4  13        3.36        2.73      3.92 o
   2   4  13       76.73       58.99      5.58 o
   3   4  13        6.95        4.01      4.94 o
   4   4  13        0.41        0.58      1.91 o
  -5   5  13        2.87        1.43      3.36 o
  -4   5  13       13.55        8.88      5.22 o
  -3   5  13        6.06        4.65      5.80 o
  -2   5  13        1.46        1.92      3.78 o
  -1   5  13        0.82        0.39      0.72 o
   0   5  13        0.28        1.65      3.60 o
   1   5  13        7.50        4.28      4.57 o
   2   5  13        3.67        1.69      2.17 o
   3   5  13        0.18        0.36      1.37 o
  -4   6  13       24.39       19.33      6.94 o
  -3   6  13        7.94        6.45      6.36 o
  -2   6  13      127.75      131.16      8.65 o
  -1   6  13       26.60       19.16      6.94 o
   0   6  13       67.17       36.55      7.67 o
   1   6  13       45.45       33.12      7.42 o
   2   6  13        8.31        8.15      9.03 o
  -3   7  13       10.38        3.85     11.01 o
  -2   7  13       31.41       39.93     15.77 o
  -1   7  13        0.00        0.00     11.67 o
   0   7  13       16.31        6.34      8.26 o
   1   7  13        3.88        4.07      6.53 o
  -6   0  14        5.51        4.17      7.53 o
  -4   0  14        2.76        1.24      3.95 o
  -2   0  14       91.70      104.40      8.84 o
   0   0  14      385.95      531.64     12.70 o
   2   0  14       60.02       80.06      7.73 o
   4   0  14        5.67        1.76     11.93 o
  -6   1  14        3.17        3.64      5.10 o
  -5   1  14        4.24        2.98      5.67 o
  -4   1  14        3.31        4.34      4.58 o
  -3   1  14        6.55        4.83      4.55 o
  -2   1  14       37.25       36.77      6.34 o
  -1   1  14        3.01        2.05      4.12 o
   0   1  14       72.35       66.01      6.28 o
   1   1  14       29.81       17.76      6.55 o
   2   1  14        1.11        1.77      2.73 o
   3   1  14        1.34        1.43      2.23 o
   4   1  14       81.10      145.92     14.01 o
  -6   2  14        7.65        3.14      5.45 o
  -5   2  14       12.60        8.52      5.55 o
  -4   2  14      101.67      141.43     10.01 o
  -3   2  14      344.20      512.96      8.99 o
  -2   2  14      444.82      613.17      9.48 o
  -1   2  14      467.11      662.39     11.67 o
   0   2  14      119.56      123.66      6.41 o
   1   2  14       20.05       11.57      6.29 o
   2   2  14        1.02        1.83      2.48 o
   3   2  14       65.25       64.63      5.42 o
   4   2  14        3.04        4.70     11.59 o
  -6   3  14       14.82       11.14      6.66 o
  -5   3  14       23.49       17.69      6.56 o
  -4   3  14       65.01       67.02      8.08 o
  -3   3  14        5.13        1.81      3.35 o
  -2   3  14      285.36      324.14      9.23 o
  -1   3  14       44.51       52.55      6.56 o
   0   3  14      117.52       96.40      6.29 o
   1   3  14        1.50        1.66      2.90 o
   2   3  14        3.35        0.91      1.57 o
   3   3  14       33.38       38.51      6.97 o
   4   3  14        4.95        1.03     10.35 o
  -5   4  14        3.59        2.43      4.39 o
  -4   4  14        7.31        3.83      5.29 o
  -3   4  14        4.81        1.26      3.26 o
  -2   4  14        7.46        8.60      5.47 o
  -1   4  14        9.89        5.61      4.95 o
   0   4  14        1.04        1.14      2.94 o
   1   4  14        1.39        1.74      3.37 o
   2   4  14        2.35        1.57      2.17 o
   3   4  14        0.82        0.83      1.23 o
  -5   5  14        2.35        2.85      4.21 o
  -4   5  14        5.96        9.36      6.29 o
  -3   5  14        0.77        1.57      3.86 o
  -2   5  14        1.03        2.78      4.27 o
  -1   5  14        6.34        3.78      6.04 o
   0   5  14        4.47        1.39      2.28 o
   1   5  14        0.47        0.34      0.68 o
   2   5  14        2.39        2.65      3.77 o
  -4   6  14        2.44        2.50      4.12 o
  -3   6  14        4.05        3.48      5.97 o
  -2   6  14       95.91       75.96      8.71 o
  -1   6  14       34.11       33.54      7.29 o
   0   6  14      162.89      147.96      8.40 o
   1   6  14        7.86        3.05      8.34 o
  -5   0  15        5.40        3.07      4.49 o
  -3   0  15        3.06        1.30      3.23 o
  -1   0  15        7.45       11.33      8.48 o
   1   0  15        0.38        0.00      1.16 o
   3   0  15        1.75        1.69      6.10 o
  -6   1  15        0.77        0.95      1.28 o
  -5   1  15        0.19        0.93      1.89 o
  -4   1  15       15.29        7.69      6.36 o
  -3   1  15        1.57        2.23      4.30 o
  -2   1  15        8.98        7.94      6.31 o
  -1   1  15        4.37        3.92      5.13 o
   0   1  15       15.50        9.82      5.92 o
   1   1  15        0.17        1.05      2.36 o
   2   1  15        1.65        1.98      3.47 o
   3   1  15        0.48        1.02      3.00 o
   4   1  15       48.95       89.32     15.10 o
  -6   2  15        9.43        6.49      5.83 o
  -5   2  15        0.73        1.69      3.98 o
  -4   2  15      739.00     1106.96     27.91 o
  -3   2  15        0.61        2.72      4.45 o
  -2   2  15     1095.21     1477.90     30.65 o
  -1   2  15       40.33       40.65      7.16 o
   0   2  15      169.63      191.22      7.49 o
   1   2  15        0.12        0.81      1.97 o
   2   2  15       10.69        3.17      4.55 o
  -5   3  15       17.24       17.22      6.39 o
  -4   3  15      129.52      132.56      9.50 o
  -3   3  15       41.38       39.20      6.86 o
  -2   3  15        0.56        0.91      2.26 o
  -1   3  15       12.14        4.56      5.67 o
   0   3  15        1.91        0.39      1.49 o
   1   3  15        0.56        1.90      4.06 o
   2   3  15       16.14       12.25      6.57 o
   3   3  15        1.22        2.56      5.13 o
  -5   4  15        1.52        0.52      0.84 o
  -4   4  15        7.50        3.56      4.86 o
  -3   4  15       12.64       15.55      6.59 o
  -2   4  15       48.82       46.13      7.00 o
  -1   4  15        2.83        1.69      3.37 o
   0   4  15       26.61       18.77      6.36 o
   1   4  15       10.48       10.11      5.77 o
   2   4  15        0.53        0.37      0.79 o
  -4   5  15        1.28        3.60      5.36 o
  -3   5  15        0.10        1.92      2.63 o
  -2   5  15        2.47        2.21      3.34 o
  -1   5  15        1.64        1.26      3.42 o
   0   5  15        1.07        1.27      5.50 o
   1   5  15        0.06        0.64      1.31 o
   2   5  15        1.53        1.34      3.59 o
  -2   6  15        0.00        2.85      6.00 o
  -1   6  15        4.81        2.04      4.90 o
   0   6  15        0.58        0.94      3.34 o
  -4   0  16       25.24       18.38     10.02 o
  -2   0  16       99.74      170.48     11.37 o
   0   0  16       47.03       66.17     11.22 o
   2   0  16        2.04        2.78      5.58 o
  -5   1  16       18.25       33.87      6.82 o
  -4   1  16        2.92        1.10      3.28 o
  -3   1  16        5.50        2.28      7.34 o
  -2   1  16       16.94       24.94      6.69 o
  -1   1  16        2.14        0.62      0.94 o
   0   1  16        0.90        1.62      3.52 o
   1   1  16        0.04        2.20      3.80 o
   2   1  16       13.12       20.21      6.87 o
   3   1  16        7.92        5.38      6.90 o
  -5   2  16        0.12        1.51      4.38 o
  -4   2  16       29.53       35.72      7.20 o
  -3   2  16       18.02       15.71      7.15 o
  -2   2  16        0.90        3.41      4.91 o
  -1   2  16       13.72        7.48      5.84 o
   0   2  16        5.18        4.24      5.92 o
   1   2  16       23.45       16.04      6.70 o
   3   2  16       27.88       27.12      7.78 o
  -5   3  16       49.75       86.02     11.72 o
  -4   3  16      236.04      305.47     12.70 o
  -3   3  16      122.99      217.45      8.64 o
  -2   3  16       40.26       30.70      7.13 o
  -1   3  16        1.90        2.15      3.59 o
   0   3  16       21.20       15.89      6.85 o
   1   3  16      168.80      235.41      8.11 o
   2   3  16       31.56       31.52      6.53 o
  -4   4  16        4.44        1.62      3.18 o
  -3   4  16        2.18        2.63      5.33 o
  -2   4  16        1.12        1.70      4.00 o
  -1   4  16        3.68        2.18      3.27 o
   0   4  16        0.03        0.17      0.63 o
   1   4  16        4.02        2.10      2.09 o
  -3   5  16        3.03        1.88      4.50 o
  -2   5  16       12.03        8.37      6.89 o
  -1   5  16        1.29        1.14      5.19 o
   0   5  16        9.77        6.14      7.03 o
  -5   0  17        1.58        1.03      5.10 o
  -3   0  17        2.18        3.20      4.41 o
  -1   0  17        0.40        4.91      7.93 o
   1   0  17        3.96        3.78      8.47 o
  -5   1  17       18.16       30.94      7.59 o
  -4   1  17       43.08       42.06      7.65 o
  -3   1  17        2.98        2.52      5.36 o
  -2   1  17       17.99       24.42      7.26 o
  -1   1  17        6.65        3.49      5.76 o
   0   1  17        6.38        7.33      7.07 o
   1   1  17        0.09        3.70      6.54 o
   2   1  17        0.82        1.52      4.14 o
  -4   2  17        0.01        2.36      5.20 o
  -3   2  17        5.97        1.91      2.61 o
  -2   2  17        1.52        2.93      5.47 o
  -1   2  17        2.81        2.26      5.02 o
   0   2  17       32.16       30.46      6.93 o
   1   2  17        0.02        0.74      4.01 o
   2   2  17       18.48        9.54      6.26 o
  -3   3  17       21.51       26.92      7.39 o
  -2   3  17       11.41        7.08      6.97 o
  -1   3  17       19.24       20.10      7.87 o
   0   3  17      100.06      168.58      8.05 o
   1   3  17      104.23      161.19      9.68 o
  -3   4  17        0.09        2.08      3.83 o
  -2   4  17        6.83        3.41      4.80 o
  -1   4  17       24.80       24.14      7.08 o
   0   4  17        3.20        1.93      4.55 o
  -4   0  18        9.73       13.34     12.39 o
  -2   0  18        7.51       12.19     12.35 o
   0   0  18       17.23       32.32     11.30 o
  -3   1  18        0.93        1.19      2.86 o
  -2   1  18        2.79        4.18      6.13 o
  -1   1  18        0.43        1.96      4.38 o
   0   1  18        6.66        4.74      8.01 o
   1   1  18       25.44       55.21      7.92 o
  -3   2  18        0.08        3.59      4.70 o
  -2   2  18        0.37        1.20      2.42 o
  -1   2  18        8.70        3.63      7.51 o
   0   2  18       23.22       24.65      7.96 o
  -2   3  18        8.25        6.10      7.41 o
  -1   3  18        2.01        2.33      4.61 o
 
